# Supplementary material for: Study of cell differentiation by phylogenetic analysis using histone modification data
Source: BMC Bioinformatics. 2014 Aug 8;15(1):269. doi: 10.1186/1471-2105-15-269 (PMC4138389; doi:10.1186/1471-2105-15-269)
Supplement: Supplementary file 2 — Additional file 2: H3K4me3 data: Regions of the genome (identified by Overlap representation) where ES cells (10 replicates) are all 1 and rest of the cell types (62 replicates) have all 0 (one error allowed at most on both sides). Bed file format. (ZIP 3 KB) [file 12859_2014_6541_MOESM2_ESM.zip › 1523077111178497_add2.bed]

chr1	10949160	10949450
chr1	19043540	19044030
chr1	26735580	26735890
chr1	26737340	26737810
chr1	26738460	26738690
chr1	26739140	26739710
chr1	27677180	27677450
chr1	27678020	27678230
chr1	29610220	29610510
chr1	36866380	36866690
chr1	45793640	45794110
chr1	57887200	57887510
chr1	62661700	62661930
chr1	65744460	65744870
chr1	73363960	73364450
chr1	150229720	150230130
chr1	188726980	188727190
chr1	214152980	214153610
chr1	214158920	214159270
chr1	220012740	220013150
chr1	239792800	239793150
chr2	21266040	21266470
chr2	50573660	50573970
chr2	77819660	77820030
chr2	77820200	77820430
chr2	77980760	77980970
chr2	79740520	79740850
chr2	115919940	115920490
chr2	130076560	130077050
chr2	130885620	130885990
chr2	131512640	131513090
chr2	131513120	131513370
chr2	131513920	131514250
chr2	145661180	145661510
chr2	154260040	154260290
chr2	156821900	156822430
chr2	156822520	156822790
chr2	167844680	167844970
chr2	171572700	171573110
chr2	171773720	171774070
chr2	227929460	227929630
chr2	232552180	232552530
chr3	19004940	19005110
chr3	26664560	26665010
chr3	26665600	26665970
chr3	28100580	28100850
chr3	33488680	33488930
chr3	33489400	33489810
chr3	40949880	40950330
chr3	63631100	63631330
chr3	75628740	75629070
chr3	86745000	86745750
chr3	88255520	88256190
chr3	109054080	109054470
chr3	109056560	109056910
chr3	116078620	116078850
chr3	120626400	120626630
chr3	132003840	132004090
chr4	4048480	4048730
chr4	4048880	4049690
chr4	8862760	8863670
chr4	32120200	32120470
chr4	104915900	104916330
chr4	121177720	121178030
chr4	145730480	145730830
chr4	157211660	157211930
chr4	165798320	165798830
chr4	165799280	165800690
chr4	168154220	168154610
chr4	171011980	171012790
chr4	179011960	179012370
chr4	187809880	187810090
chr4	187810400	187810990
chr4	188918720	188918990
chr5	6449480	6449750
chr5	38257580	38257830
chr5	67113420	67113810
chr5	75380600	75381090
chr5	80911700	80911930
chr5	82759600	82759830
chr5	95046660	95047190
chr5	115449040	115449330
chr5	127075540	127075810
chr5	140255220	140255630
chr5	141262620	141263090
chr5	147326280	147326490
chr5	148033740	148034170
chr5	153855360	153855930
chr5	153858100	153858750
chr5	159624360	159625490
chr5	160975260	160975870
chr5	175156120	175156710
chr5	175223440	175223910
chr5	176558760	176559330
chr5	178003500	178003790
chr5	178003880	178004490
chr5	180454720	180455210
chr5	180455260	180455790
chr6	10587320	10587790
chr6	10587840	10588370
chr6	14018220	14018570
chr6	26226820	26227050
chr6	27618200	27618690
chr6	28743100	28743870
chr6	34202220	34202990
chr6	35898680	35899350
chr6	37189500	37189970
chr6	55010020	55010210
chr6	70225100	70225310
chr6	96206120	96206330
chr6	102617580	102617950
chr6	105401700	105402150
chr6	105402260	105402530
chr6	105403760	105404030
chr6	112230160	112230390
chr6	129232320	129232590
chr7	855100	855430
chr7	8429700	8430070
chr7	8482060	8482530
chr7	8483480	8484030
chr7	13805120	13805950
chr7	14318420	14318630
chr7	20838220	20838950
chr7	30682400	30682910
chr7	31092140	31092770
chr7	34245740	34246130
chr7	37657620	37657910
chr7	71800900	71801370
chr7	71801380	71801670
chr7	75830820	75831010
chr7	101387160	101387430
chr7	121878300	121878630
chr7	124904020	124904270
chr7	145945480	145945950
chr7	152622060	152622570
chr8	4851820	4852070
chr8	10795480	10795750
chr8	11555240	11555650
chr8	21647360	21647710
chr8	61194180	61194390
chr8	65152260	65152650
chr8	65152820	65153010
chr8	73391440	73391810
chr8	76236000	76236470
chr8	97156700	97157210
chr8	115018500	115018690
chr8	115598120	115598430
chr8	144371280	144371670
chr8	145698520	145698970
chr8	145699120	145699850
chr9	2275960	2276750
chr9	26975900	26976310
chr9	34588440	34589110
chr9	79630820	79631470
chr9	87692160	87692350
chr9	87692560	87692850
chr9	100265180	100265750
chr9	108344040	108344330
chr9	127357460	127358170
chr9	131970900	131971450
chr10	8338340	8338810
chr10	22765920	22766850
chr10	29431620	29432070
chr10	57914560	57914790
chr10	57915120	57915310
chr10	103536040	103536590
chr10	104178740	104179270
chr11	22550440	22550650
chr11	22550660	22551050
chr11	45307900	45308250
chr11	46401280	46401710
chr11	57004020	57004890
chr11	62474540	62474870
chr11	67387840	67388430
chr11	67388600	67388810
chr11	67388900	67389090
chr11	67389300	67389730
chr11	91759760	91760510
chr11	107799840	107800130
chr12	212140	212470
chr12	4243840	4244490
chr12	7781420	7781630
chr12	8941700	8941990
chr12	12837100	12837470
chr12	33593000	33593250
chr12	41582800	41583190
chr12	48398600	48399090
chr12	69198720	69199030
chr12	101539700	101539870
chr12	108257980	108258410
chr12	114075880	114076190
chr12	114076300	114076570
chr12	119418220	119418590
chr12	119419080	119419590
chr12	125765180	125765550
chr12	126469460	126469670
chr13	50760040	50760310
chr13	53422420	53422730
chr13	53422840	53423290
chr13	53774820	53775250
chr13	57309200	57309590
chr13	57309640	57310030
chr13	83676140	83676430
chr13	94148560	94148890
chr13	112081500	112081870
chr14	21142460	21142710
chr14	21295040	21295830
chr14	21295920	21296130
chr14	28141920	28142290
chr14	40816760	40817270
chr14	40817360	40817670
chr14	45342860	45343230
chr14	60386880	60387130
chr14	93389120	93390170
chr14	101193300	101194330
chr14	101370960	101371470
chr15	23893160	23893350
chr15	34786500	34787270
chr15	40573540	40574070
chr15	49687800	49688230
chr15	51973860	51974170
chr15	53832240	53832870
chr15	53832980	53833170
chr15	65593320	65593790
chr15	73659620	73660030
chr15	78632720	78633250
chr15	82090400	82090630
chr15	97527120	97527650
chr16	5037300	5038330
chr16	21532380	21532590
chr16	25704140	25704590
chr16	29720600	29721010
chr16	31489060	31489290
chr16	49498860	49499410
chr16	51474500	51474950
chr16	51807120	51807650
chr16	54324940	54325310
chr16	57562520	57562910
chr16	71446500	71446770
chr16	77469200	77469410
chr16	87635320	87635830
chr17	2679480	2679830
chr17	6399180	6399650
chr17	11502460	11502750
chr17	17203640	17203930
chr17	20773540	20773830
chr17	36828600	36829090
chr17	36875620	36876450
chr17	42029940	42030170
chr17	42030240	42030550
chr17	71609060	71609470
chr18	20031880	20032410
chr18	26002380	26002690
chr18	44013160	44013510
chr18	45949340	45949690
chr18	55020100	55020590
chr19	1062120	1062490
chr19	1064520	1065490
chr19	1285280	1285770
chr19	1718780	1719130
chr19	3868640	3868910
chr19	3933460	3933930
chr19	6678060	6678410
chr19	7619980	7620310
chr19	10463520	10463810
chr19	10463840	10464530
chr19	10464620	10465130
chr19	14196380	14196890
chr19	17687860	17688230
chr19	18061900	18062950
chr19	18063200	18063570
chr19	21658380	21658590
chr19	46319340	46319870
chr19	47920480	47920950
chr19	50059620	50059870
chr19	51054880	51055130
chr19	51815180	51815590
chr19	54926660	54927450
chr19	55686480	55686870
chr19	57742480	57742890
chr20	590360	590630
chr20	591100	591430
chr20	690160	690810
chr20	3725880	3726250
chr20	21748420	21748730
chr20	35200200	35200910
chr20	35305360	35305690
chr20	35305840	35306190
chr20	43438440	43439070
chr20	50415920	50416330
chr20	50419280	50419590
chr20	52535340	52535710
chr20	62102360	62103250
chr20	62570180	62570450
chr22	23359180	23359570
chr22	23879160	23879390
chr22	45402280	45402770
chrX	18122620	18122790
chrX	19391400	19391810
chrX	21756880	21757210
chrX	39961940	39962390
chrX	40011180	40011690
chrX	50211880	50212650
chrX	50212680	50213290
chrX	50214000	50214630
chrX	55934080	55934450
chrX	70323740	70324450
chrX	74145340	74145610
chrX	85549980	85550170
chrX	91033660	91034010
chrX	91034820	91035150
chrX	91035780	91036290
chrX	91036640	91036910
chrX	97828500	97829830
chrX	97829960	97830350
chrX	102530860	102531210
chrX	105040680	105040910
chrX	105041020	105041190
chrX	106694640	106695050
chrX	110654520	110655390
chrX	111961680	111962290
chrX	115651540	115651890
chrX	125593420	125593930
chrX	125594000	125594350
chrX	130192060	130192870
chrX	130201760	130202550
chrX	130291800	130291990
chrX	130292240	130292550
chrX	131546420	131547630
chrX	142840820	142841230
chrX	147210540	147210730
chrX	150863020	150863450
