# Supplementary material for: Study of cell differentiation by phylogenetic analysis using histone modification data
Source: BMC Bioinformatics. 2014 Aug 8;15(1):269. doi: 10.1186/1471-2105-15-269 (PMC4138389; doi:10.1186/1471-2105-15-269)
Supplement: Supplementary file 3 — Additional file 3: H3K4me3 data: Regions of the genome (identified by Overlap representation) where ES cells (10 replicates) are all 0 and rest of the cell types (62 replicates) have all 1 (one error allowed at most on both sides). Bed file format. (ZIP 1 KB) [file 12859_2014_6541_MOESM3_ESM.zip › 1523077111178497_add3.bed]

chr1	2487500	2488490
chr1	89530400	89530990
chr1	120904800	120905410
chr1	181002640	181003630
chr1	212740000	212740510
chr1	231739480	231739930
chr2	47747580	47748910
chr2	96192160	96193230
chr2	170624900	170625430
chr2	225306700	225307690
chr2	231191800	231192650
chr2	231280480	231281910
chr3	15835800	15840090
chr3	30649700	30650590
chr3	48507560	48508470
chr3	75691980	75692230
chr3	75833700	75834390
chr3	75834480	75835010
chr3	88080800	88081590
chr3	106954360	106954850
chr3	130466400	130466610
chr3	130466740	130467210
chr3	148942740	148943450
chr4	2366060	2367230
chr4	3042840	3044170
chr4	71600140	71600950
chr4	77341780	77342790
chr4	186989840	186990630
chr5	42950920	42952610
chr5	43105400	43106030
chr5	96211860	96212590
chr5	140762220	140763130
chr5	177366280	177366710
chr5	177371400	177371670
chr6	10720200	10721330
chr6	26440720	26441570
chr6	27705940	27706690
chr6	34624380	34625710
chr6	42694520	42695510
chr6	86575460	86576290
chr6	129811840	129812290
chr6	150739600	150740690
chr6	157354420	157354970
chr7	7464200	7464610
chr7	33078680	33079870
chr7	63766920	63768290
chr7	63774360	63774830
chr7	64022840	64023450
chr7	64029860	64030730
chr7	92746660	92747730
chr7	99516360	99517290
chr7	117854180	117855010
chr7	121776720	121778330
chr7	130597100	130597890
chr7	130623900	130626930
chr7	154719480	154720130
chr7	158610600	158612030
chr8	37605140	37606030
chr8	98289440	98290550
chr9	15295980	15296550
chr9	68454820	68455430
chr9	75746740	75747770
chr10	29698200	29698770
chr10	38644820	38645170
chr10	38645300	38645470
chr10	38645680	38645870
chr10	91061480	91062230
chr10	91087340	91089170
chr10	91596860	91598190
chr10	97849620	97850030
chr10	115323000	115323390
chr11	795100	796250
chr11	34459580	34460850
chr11	66335540	66336350
chr11	104837160	104840310
chr11	111101300	111101910
chr12	10020860	10022710
chr12	13349680	13350430
chr12	65018700	65019990
chr12	75874520	75878490
chr12	94655660	94656670
chr12	111325640	111325990
chr12	133177140	133177630
chr14	51326320	51327130
chr14	53772980	53773490
chr15	91472820	91473650
chr16	3415160	3415970
chr16	4010480	4011490
chr16	19130040	19130850
chr16	56643240	56644790
chr16	67513500	67513830
chr17	17108340	17109690
chr17	68133440	68134110
chr17	73110280	73110770
chr17	76036580	76037690
chr17	80254980	80256570
chr18	72959060	72960470
chr18	77905740	77906390
chr19	1194360	1194890
chr19	4077840	4078750
chr19	9517280	9518190
chr19	15947380	15947890
chr19	24097380	24098270
chr19	37287760	37288130
chr19	37288340	37288910
chr19	37463740	37464810
chr19	37742160	37743270
chr19	38042600	38042790
chr19	44324240	44325110
chr19	44952240	44952730
chr19	52956800	52957290
chr19	54057240	54058390
chr19	56988120	56988710
chr19	56988740	56990010
chr20	25834180	25834590
chr21	37632540	37632970
chr21	37802060	37802950
chr21	47563620	47564150
chr22	36044400	36045010
chr22	44721840	44722370
chr22	46448720	46450170
chrX	40503680	40504890
chrX	45046320	45046990
chrX	45624780	45628150
chrX	45628200	45629330
chrX	45629800	45630710
