# Supplementary material for: Study of cell differentiation by phylogenetic analysis using histone modification data
Source: BMC Bioinformatics. 2014 Aug 8;15(1):269. doi: 10.1186/1471-2105-15-269 (PMC4138389; doi:10.1186/1471-2105-15-269)
Supplement: Supplementary file 4 — Additional file 4: H3K27me3 data: Regions of the genome (identified by Overlap representation) where ES cells (10 replicates) are all 1 and rest of the cell types (13 replicates) have all 0 (one error allowed at most on both sides). Bed file format. (ZIP 30 KB) [file 12859_2014_6541_MOESM4_ESM.zip › 1523077111178497_add4.bed]

chr1	902260	903210
chr1	932380	933190
chr1	969420	970350
chr1	974140	974570
chr1	975260	975990
chr1	997920	998570
chr1	1003040	1003710
chr1	2458520	2459030
chr1	2467280	2467710
chr1	2986160	2986870
chr1	6241920	6242790
chr1	6318460	6319090
chr1	6474760	6475090
chr1	6476880	6477130
chr1	6477920	6478150
chr1	6482800	6483310
chr1	6555580	6556570
chr1	8085200	8085830
chr1	8377300	8377610
chr1	9241580	9241970
chr1	9242700	9243510
chr1	9244400	9245070
chr1	9748640	9749310
chr1	10055840	10056090
chr1	11712100	11712810
chr1	13842580	13843230
chr1	13843380	13843710
chr1	14218040	14218230
chr1	14221220	14221850
chr1	15711840	15712090
chr1	15737280	15737550
chr1	16400280	16400630
chr1	16543000	16543470
chr1	16555160	16555430
chr1	16556000	16556290
chr1	16938220	16938530
chr1	16942080	16942450
chr1	17446080	17447030
chr1	17766540	17767550
chr1	18952360	18952630
chr1	18974920	18975650
chr1	18978780	18979690
chr1	18979960	18980330
chr1	19284100	19284650
chr1	19615980	19616550
chr1	19968700	19968970
chr1	19971360	19971750
chr1	19972400	19973630
chr1	20127800	20127990
chr1	20689940	20690430
chr1	20694960	20695330
chr1	20724880	20725530
chr1	20732060	20732490
chr1	20803100	20804350
chr1	20807160	20808050
chr1	20808080	20808750
chr1	20809440	20809910
chr1	20810080	20810630
chr1	20810640	20811110
chr1	20811160	20811730
chr1	21058880	21059530
chr1	21060020	21060650
chr1	23037940	23038670
chr1	23501820	23502590
chr1	23504900	23505110
chr1	23677380	23678330
chr1	23747760	23748170
chr1	23748260	23748730
chr1	23749080	23749350
chr1	24162500	24163170
chr1	24196180	24196570
chr1	25175040	25175790
chr1	25943600	25943910
chr1	26374840	26375410
chr1	26375520	26376090
chr1	27684380	27684970
chr1	27684980	27685870
chr1	27685940	27686250
chr1	27687040	27688450
chr1	27961380	27961870
chr1	28241640	28242130
chr1	28908780	28909350
chr1	28919360	28919650
chr1	29561280	29561570
chr1	29562120	29562890
chr1	32228580	32229490
chr1	33168480	33168870
chr1	33168940	33170130
chr1	33367100	33367590
chr1	33551180	33551790
chr1	33815980	33816470
chr1	33816500	33817250
chr1	33817560	33818150
chr1	33818900	33819510
chr1	33895280	33896150
chr1	35332580	35332910
chr1	36044060	36044370
chr1	36588760	36589190
chr1	36591560	36592030
chr1	36785940	36786850
chr1	37496400	37496730
chr1	37938880	37939930
chr1	38102280	38102490
chr1	39271400	39272150
chr1	39954840	39955890
chr1	39959800	39960530
chr1	40146480	40146830
chr1	40154420	40154710
chr1	40252020	40252230
chr1	40255860	40256290
chr1	40257140	40257710
chr1	40258200	40258410
chr1	40419800	40420470
chr1	40421000	40422050
chr1	40974460	40975630
chr1	41281960	41283070
chr1	41326080	41327270
chr1	41845600	41846590
chr1	42127160	42127590
chr1	42382060	42382650
chr1	42383940	42384350
chr1	42498860	42499770
chr1	42500200	42500850
chr1	44397880	44398470
chr1	44398680	44399030
chr1	44973940	44974430
chr1	46915880	46916270
chr1	46918500	46919350
chr1	46920180	46920650
chr1	46997220	46997990
chr1	47000840	47001290
chr1	47006960	47007230
chr1	47083080	47083750
chr1	47645260	47645830
chr1	47686940	47687230
chr1	47701320	47701990
chr1	47879500	47880490
chr1	47901540	47902130
chr1	47902280	47903010
chr1	48189540	48190050
chr1	50831800	50832210
chr1	51432040	51432490
chr1	51432540	51433030
chr1	51434340	51434990
chr1	51435340	51435790
chr1	51436480	51437010
chr1	51437520	51438010
chr1	51438260	51438950
chr1	51440560	51440930
chr1	51441020	51441710
chr1	51445220	51445910
chr1	51447360	51447770
chr1	51796520	51796930
chr1	53066500	53067250
chr1	53385640	53386050
chr1	53386620	53387470
chr1	53392400	53392870
chr1	53393020	53393490
chr1	53393500	53393790
chr1	53394360	53394950
chr1	54206200	54206630
chr1	55443920	55444450
chr1	57108820	57109870
chr1	58712940	58713470
chr1	59612140	59612390
chr1	59613020	59613510
chr1	59760820	59761670
chr1	60536980	60537790
chr1	61509360	61510090
chr1	61510280	61510810
chr1	61521640	61522490
chr1	61546980	61547790
chr1	61549580	61550430
chr1	61550560	61550750
chr1	61551480	61552030
chr1	65432720	65433870
chr1	65467440	65467890
chr1	65469040	65469470
chr1	65469860	65470330
chr1	67966460	67967150
chr1	68300120	68300750
chr1	70030200	70030490
chr1	70030500	70031410
chr1	70036900	70037510
chr1	70037520	70038150
chr1	72745740	72746190
chr1	72746480	72746870
chr1	72750260	72750950
chr1	72751100	72751590
chr1	75604480	75604810
chr1	78699860	78700690
chr1	78700960	78701490
chr1	78701560	78701930
chr1	78955540	78956030
chr1	78958000	78958470
chr1	78958500	78958890
chr1	78959000	78959790
chr1	84326840	84327710
chr1	84465260	84465790
chr1	84465920	84467110
chr1	84467160	84467950
chr1	84936860	84937870
chr1	84940540	84940890
chr1	84942660	84943210
chr1	84943240	84943630
chr1	85460520	85460890
chr1	85465100	85466050
chr1	85466060	85466510
chr1	85929540	85930150
chr1	85930900	85931570
chr1	86043440	86045030
chr1	87598200	87599030
chr1	90099160	90099990
chr1	90100160	90100430
chr1	90227920	90228410
chr1	90228840	90229830
chr1	90285180	90285710
chr1	91315180	91315930
chr1	91317480	91318170
chr1	92349940	92350390
chr1	92351840	92352770
chr1	92496080	92496710
chr1	94703880	94705010
chr1	94711280	94711630
chr1	94712080	94712830
chr1	94713560	94714830
chr1	95006020	95007370
chr1	98384580	98385170
chr1	98508700	98509110
chr1	98517400	98518150
chr1	98518160	98518370
chr1	98518680	98519450
chr1	101006480	101006950
chr1	101007240	101007830
chr1	109203900	109204830
chr1	109205300	109205550
chr1	109654740	109655310
chr1	109655540	109655810
chr1	110006540	110006930
chr1	110050700	110050990
chr1	110280520	110281110
chr1	110281960	110282350
chr1	110450720	110451770
chr1	110451840	110452410
chr1	110627380	110627750
chr1	110689580	110690430
chr1	110690460	110691050
chr1	110691160	110691650
chr1	110694560	110695270
chr1	110695360	110696030
chr1	110696220	110697170
chr1	113043760	113044050
chr1	113045480	113045810
chr1	113049460	113049690
chr1	113262480	113263050
chr1	113287400	113287750
chr1	115879900	115880370
chr1	116914180	116914750
chr1	118146920	118148050
chr1	119533020	119533230
chr1	145042680	145043230
chr1	145140700	145140930
chr1	145471520	145472310
chr1	145472640	145472970
chr1	145474680	145475390
chr1	145475800	145476250
chr1	146542500	146543010
chr1	146546020	146546610
chr1	148857560	148857750
chr1	148929080	148929270
chr1	151106580	151107070
chr1	151119600	151120310
chr1	154378120	154378630
chr1	154378640	154379170
chr1	154379280	154379710
chr1	154471600	154471970
chr1	154476060	154476430
chr1	155023920	155024570
chr1	155024580	155025190
chr1	155043040	155043530
chr1	155043780	155044230
chr1	155097300	155097990
chr1	156355680	156356530
chr1	156392720	156393130
chr1	156393540	156395090
chr1	156396620	156397150
chr1	156398560	156398770
chr1	156400840	156401370
chr1	156590380	156590830
chr1	156816840	156817190
chr1	156860920	156861870
chr1	156862800	156863370
chr1	158147900	158148390
chr1	159824820	159825550
chr1	160054580	160055250
chr1	161442480	161443230
chr1	161494620	161495110
chr1	161495240	161495510
chr1	161496380	161496950
chr1	161498620	161498910
chr1	161592060	161592370
chr1	161694600	161695190
chr1	161992860	161993650
chr1	161993680	161994070
chr1	161994180	161994510
chr1	161995320	161995750
chr1	161995760	161996650
chr1	165084860	165085210
chr1	165201440	165202890
chr1	165206720	165207450
chr1	165207580	165208290
chr1	165327820	165328250
chr1	165328360	165328950
chr1	166915100	166915430
chr1	166915720	166916230
chr1	166946660	166946990
chr1	167423100	167424150
chr1	167682520	167682810
chr1	169396820	169397710
chr1	171809540	171810070
chr1	175160400	175161250
chr1	175162680	175162910
chr1	177135400	177136130
chr1	177136160	177136870
chr1	177138240	177138650
chr1	177147460	177148010
chr1	177148380	177150030
chr1	179709980	179710430
chr1	179715420	179715730
chr1	179784240	179784910
chr1	180122180	180122550
chr1	180124500	180124830
chr1	180196380	180197250
chr1	180880760	180881390
chr1	180882880	180883230
chr1	180883380	180883710
chr1	181055440	181055830
chr1	181057000	181057490
chr1	181075300	181075970
chr1	181076360	181076690
chr1	181394780	181395330
chr1	182756080	182756490
chr1	182759000	182759590
chr1	183605880	183606390
chr1	184354400	184355550
chr1	184724680	184725490
chr1	184943380	184943790
chr1	184943800	184944330
chr1	186649000	186649290
chr1	186649960	186650810
chr1	190443180	190443510
chr1	197872260	197872850
chr1	197873660	197873910
chr1	197874060	197874850
chr1	197875200	197875730
chr1	197876160	197876590
chr1	200014260	200015050
chr1	200270500	200271490
chr1	200271600	200272190
chr1	200272200	200272530
chr1	200272600	200273010
chr1	201083600	201084070
chr1	201084540	201085310
chr1	201436900	201437850
chr1	201440360	201440930
chr1	201506240	201506650
chr1	201506680	201507890
chr1	201614780	201615490
chr1	201618060	201618550
chr1	201856820	201857830
chr1	202114200	202114930
chr1	202680720	202681130
chr1	202777980	202779030
chr1	203096120	203096590
chr1	203241440	203242310
chr1	204158340	204158870
chr1	204159620	204160150
chr1	204160520	204161290
chr1	205743600	205743850
chr1	205744980	205745530
chr1	205817420	205818330
chr1	208042700	208043070
chr1	208130680	208132010
chr1	208133080	208133510
chr1	208133560	208134350
chr1	208134520	208134990
chr1	208137460	208138430
chr1	209846240	209847070
chr1	209848780	209849370
chr1	210404460	210404770
chr1	210404960	210405410
chr1	210407820	210408530
chr1	211499480	211499950
chr1	212586660	212587990
chr1	212782980	212783610
chr1	212876680	212877630
chr1	215257560	215257750
chr1	215258780	215259170
chr1	217264120	217264610
chr1	217305100	217305530
chr1	220863080	220863510
chr1	220866120	220866570
chr1	220919580	220920130
chr1	221047660	221048530
chr1	221048760	221049110
chr1	221049120	221049510
chr1	221049980	221050410
chr1	221055200	221055670
chr1	221056040	221056390
chr1	221056680	221057190
chr1	221913940	221914430
chr1	222985440	222986030
chr1	223296500	223297070
chr1	226924220	226925010
chr1	226925180	226926510
chr1	226927460	226928230
chr1	227058960	227059630
chr1	228134880	228135250
chr1	228399120	228399970
chr1	228688180	228688750
chr1	228688880	228689830
chr1	228785200	228785670
chr1	229480000	229480530
chr1	230204080	230205250
chr1	230426700	230427130
chr1	234039360	234040190
chr1	234042520	234043290
chr1	234461820	234462090
chr1	236027660	236028050
chr1	236302520	236303170
chr1	236304640	236305230
chr1	236305900	236307510
chr1	236307860	236308610
chr1	236444160	236444550
chr1	240774460	240774770
chr1	241585580	241586190
chr1	241586440	241587070
chr1	244081560	244081910
chr1	244082000	244082290
chr1	244892700	244894130
chr1	245081660	245081910
chr1	245082100	245082750
chr1	249155220	249155650
chr1	249155740	249156210
chr1	249156380	249156670
chr1	249156740	249157470
chr1	249159160	249160130
chr2	46840	47610
chr2	1749680	1750290
chr2	5812000	5812990
chr2	5814480	5815170
chr2	9283400	9283730
chr2	9347880	9348390
chr2	10088760	10089290
chr2	10443380	10443730
chr2	10443820	10444210
chr2	10444220	10444570
chr2	10445160	10446490
chr2	11295920	11296430
chr2	14769740	14770790
chr2	14770840	14771510
chr2	19562320	19562710
chr2	20066940	20067550
chr2	20067580	20068130
chr2	20068960	20070430
chr2	20212560	20213890
chr2	23606920	23607690
chr2	23610500	23610870
chr2	23611900	23612330
chr2	25143520	25144310
chr2	25896780	25897310
chr2	25897760	25898510
chr2	26406600	26407150
chr2	26918020	26918790
chr2	27310000	27310530
chr2	27340320	27340590
chr2	27716300	27716770
chr2	27717040	27717650
chr2	27718200	27718570
chr2	27788580	27789310
chr2	28617060	28617590
chr2	28618140	28618550
chr2	29338960	29339250
chr2	29339820	29340050
chr2	30140260	30140830
chr2	30140860	30141650
chr2	31457560	31458150
chr2	36581820	36582410
chr2	37552480	37552850
chr2	38299700	38300150
chr2	45151380	45151990
chr2	45154660	45154990
chr2	45156780	45157370
chr2	45157980	45158490
chr2	45167180	45167730
chr2	45174280	45174690
chr2	45183000	45183530
chr2	45225160	45225930
chr2	45394320	45394730
chr2	45398220	45399970
chr2	45875080	45876150
chr2	45876160	45876710
chr2	45879240	45879930
chr2	45879960	45880310
chr2	45880600	45880890
chr2	45880940	45881610
chr2	46522080	46522910
chr2	46726480	46726970
chr2	50576140	50577130
chr2	54954120	54954810
chr2	56152120	56152670
chr2	56405320	56406530
chr2	56410080	56410490
chr2	56417320	56418090
chr2	60797940	60798610
chr2	60809160	60809590
chr2	62798280	62798850
chr2	62799080	62799550
chr2	63272380	63273050
chr2	63289180	63289590
chr2	64993760	64994230
chr2	65213980	65214490
chr2	65216620	65217530
chr2	65217680	65218750
chr2	65219020	65219330
chr2	65502500	65502950
chr2	66811140	66811670
chr2	68544280	68544510
chr2	68544680	68545030
chr2	68547880	68548590
chr2	69969980	69970390
chr2	70663260	70664190
chr2	71015500	71016170
chr2	71021100	71021910
chr2	71111480	71111770
chr2	71120200	71120770
chr2	71129240	71129490
chr2	71129960	71130470
chr2	71135220	71135630
chr2	71174380	71175710
chr2	71192660	71192990
chr2	71503040	71503570
chr2	71695280	71695570
chr2	72367480	72368390
chr2	72368400	72369230
chr2	73090420	73090990
chr2	73401220	73401890
chr2	73401960	73402410
chr2	73515600	73516350
chr2	73521440	73521890
chr2	74206500	74207570
chr2	74208600	74209310
chr2	74209320	74209930
chr2	74210860	74211770
chr2	74722520	74723030
chr2	74729920	74730130
chr2	74730640	74731130
chr2	74731380	74731650
chr2	74774820	74775910
chr2	74776240	74776870
chr2	74776900	74777490
chr2	74778680	74779630
chr2	74781800	74782390
chr2	74782420	74783050
chr2	74942640	74943370
chr2	75429600	75429870
chr2	75786000	75786690
chr2	75788800	75789110
chr2	91781140	91781570
chr2	95693560	95693790
chr2	95694160	95694610
chr2	95870920	95871830
chr2	96009240	96010170
chr2	96010960	96011490
chr2	96011560	96011990
chr2	96811320	96811850
chr2	96985260	96985810
chr2	96986080	96986550
chr2	97203220	97203790
chr2	99345580	99346430
chr2	99348200	99348690
chr2	99550960	99551210
chr2	100737160	100737830
chr2	100936220	100936850
chr2	101433560	101434430
chr2	101434660	101435050
chr2	101435560	101436290
chr2	101439140	101439830
chr2	102757600	102758550
chr2	102867780	102868210
chr2	102972320	102973090
chr2	102973220	102973750
chr2	105276700	105277090
chr2	105467500	105468050
chr2	105490200	105491010
chr2	106015740	106016230
chr2	109745000	109745690
chr2	110372680	110373530
chr2	110872940	110873430
chr2	110874100	110874930
chr2	110875300	110875850
chr2	111874980	111875710
chr2	112898700	112899090
chr2	114037800	114038730
chr2	114050800	114051350
chr2	114259000	114259330
chr2	114262720	114263090
chr2	114298360	114298550
chr2	114300900	114301090
chr2	115921540	115921950
chr2	118594360	118595310
chr2	118772180	118772830
chr2	118773000	118773570
chr2	118774160	118774630
chr2	119532780	119533090
chr2	119596460	119596810
chr2	119597220	119597750
chr2	119981960	119982210
chr2	120769200	120769610
chr2	120981380	120982090
chr2	121009240	121010030
chr2	121103220	121103550
chr2	121198060	121198590
chr2	121345380	121345990
chr2	129078720	129079010
chr2	130738400	130738590
chr2	130764000	130764370
chr2	131113780	131114450
chr2	137520320	137521270
chr2	137525120	137525370
chr2	137525420	137526150
chr2	144693160	144693930
chr2	145278860	145279250
chr2	157175860	157176170
chr2	157180800	157181610
chr2	157185160	157185550
chr2	157190080	157190310
chr2	160652600	160653690
chr2	160654880	160655930
chr2	160655980	160656450
chr2	160918160	160918610
chr2	162270020	162270710
chr2	162929260	162929510
chr2	163173900	163174570
chr2	163174600	163174870
chr2	163175120	163175570
chr2	163696620	163696950
chr2	167233340	167233770
chr2	172863840	172864370
chr2	172943960	172944470
chr2	172944600	172945010
chr2	172962800	172963970
chr2	172964020	172964590
chr2	172967720	172968450
chr2	172974380	172974690
chr2	173291500	173292210
chr2	173602240	173602770
chr2	175350560	175351010
chr2	176935200	176935490
chr2	177041120	177041630
chr2	177041820	177042790
chr2	177044440	177045070
chr2	177500560	177501070
chr2	180723700	180724370
chr2	182323620	182324130
chr2	182324280	182324750
chr2	182324880	182325170
chr2	182325380	182326350
chr2	182519900	182520750
chr2	182540800	182541590
chr2	182550440	182550850
chr2	182551120	182551830
chr2	183729620	183730190
chr2	185464960	185465970
chr2	191274920	191275530
chr2	192014400	192014830
chr2	192014940	192015350
chr2	198173260	198175010
chr2	198177040	198177710
chr2	198668440	198668870
chr2	198671940	198672250
chr2	205408160	205408670
chr2	205408680	205409410
chr2	205409480	205409770
chr2	205410760	205411070
chr2	206547660	206548170
chr2	206548220	206548570
chr2	206548700	206549150
chr2	206549240	206550050
chr2	206790060	206790610
chr2	207503920	207504890
chr2	210289180	210289490
chr2	210289520	210290270
chr2	210380800	210381250
chr2	210628400	210628950
chr2	210634580	210635670
chr2	210635680	210636130
chr2	213399420	213399990
chr2	217232540	217233770
chr2	217237180	217237790
chr2	217237980	217238250
chr2	217499540	217500030
chr2	217558080	217558710
chr2	219748720	219748990
chr2	219749200	219749910
chr2	219756160	219756690
chr2	219757820	219758510
chr2	219759500	219759710
chr2	219868980	219869370
chr2	220116900	220117170
chr2	220117320	220117690
chr2	220118080	220118550
chr2	220121460	220121790
chr2	220171460	220172810
chr2	220221460	220221810
chr2	220222140	220222430
chr2	223152980	223153330
chr2	223178400	223179350
chr2	223179820	223180190
chr2	224478080	224479570
chr2	228026660	228027210
chr2	230136860	230137350
chr2	230931960	230932510
chr2	231274880	231275510
chr2	231275800	231276350
chr2	231276700	231277490
chr2	233249860	233250170
chr2	233741500	233742290
chr2	233742320	233742630
chr2	234263580	234264750
chr2	236032640	236033710
chr2	236034260	236034970
chr2	237084200	237085070
chr2	237087000	237087910
chr2	237087980	237089370
chr2	238394260	238394990
chr2	239137740	239138430
chr2	239151080	239151730
chr2	241506100	241507110
chr2	241507120	241507570
chr2	241508680	241509490
chr2	242479240	242480550
chr2	242482400	242483010
chr3	2137240	2137530
chr3	2137980	2138490
chr3	2138560	2138970
chr3	2143560	2144330
chr3	4535620	4536690
chr3	5137500	5137870
chr3	5137980	5138490
chr3	6898380	6898790
chr3	6899820	6900450
chr3	6900580	6900810
chr3	6906480	6907290
chr3	11102720	11102970
chr3	11194400	11194970
chr3	11195420	11196130
chr3	11196280	11197350
chr3	11197640	11197970
chr3	11198020	11198570
chr3	11762520	11763290
chr3	11888620	11889430
chr3	13698200	13699010
chr3	13699660	13700090
chr3	13935340	13936030
chr3	14850520	14851130
chr3	16553960	16554450
chr3	16554560	16555030
chr3	16555360	16555970
chr3	22415360	22416250
chr3	23783480	23784170
chr3	23785500	23785930
chr3	24537320	24538230
chr3	26668760	26669190
chr3	30123720	30124390
chr3	32023020	32024170
chr3	32148500	32148750
chr3	33262220	33262570
chr3	35684680	35685170
chr3	36421000	36421750
chr3	38068460	38069450
chr3	38069460	38070250
chr3	38071440	38071830
chr3	38080140	38080670
chr3	38692360	38692770
chr3	39847100	39848130
chr3	42813740	42814170
chr3	43146240	43146830
chr3	43326860	43327210
chr3	44580520	44580830
chr3	45184880	45185610
chr3	45185620	45186370
chr3	45264920	45265170
chr3	45265380	45265750
chr3	46734140	46734770
chr3	50264340	50264610
chr3	50376260	50376830
chr3	50377140	50377410
chr3	50379160	50379550
chr3	50381160	50381770
chr3	50383320	50383650
chr3	52277960	52278570
chr3	52278820	52279270
chr3	52279280	52279590
chr3	53078200	53078710
chr3	54854820	54855670
chr3	56834660	56835090
chr3	58222360	58222810
chr3	58223960	58224530
chr3	58569680	58570330
chr3	62341700	62342390
chr3	67049400	67049810
chr3	69433700	69434030
chr3	69589940	69590250
chr3	69786780	69787950
chr3	71774880	71775130
chr3	71831860	71833350
chr3	72788040	72789050
chr3	72897840	72898470
chr3	72898800	72899150
chr3	74661060	74661330
chr3	74665320	74665710
chr3	75627340	75627850
chr3	75668620	75669450
chr3	75702700	75703030
chr3	75703040	75703330
chr3	75703380	75703630
chr3	75703920	75704430
chr3	75705200	75705430
chr3	75705560	75706010
chr3	75706400	75706830
chr3	75706940	75707150
chr3	75713540	75714010
chr3	75714460	75714670
chr3	75714800	75715350
chr3	75715680	75715970
chr3	75716340	75716530
chr3	87038020	87038910
chr3	89154700	89155410
chr3	89164080	89164410
chr3	97541800	97542210
chr3	97691680	97692450
chr3	99356340	99356870
chr3	99357300	99358030
chr3	99358080	99358590
chr3	99358620	99360070
chr3	101497180	101497770
chr3	105071420	105072530
chr3	107149640	107149870
chr3	111392020	111392910
chr3	111718500	111719430
chr3	111803720	111804590
chr3	113249300	113249950
chr3	113254280	113255350
chr3	116162880	116163550
chr3	121554420	121554870
chr3	122295920	122296890
chr3	122297140	122297750
chr3	123712080	123712430
chr3	123713480	123713830
chr3	123745680	123746190
chr3	124302000	124302750
chr3	125901200	125902730
chr3	126372980	126373450
chr3	126374040	126374490
chr3	126398760	126399090
chr3	126423900	126424430
chr3	127540400	127540710
chr3	127541580	127541850
chr3	127542200	127543390
chr3	128145720	128146370
chr3	128745300	128745890
chr3	129323540	129324230
chr3	133614120	133614510
chr3	134367220	134367770
chr3	134368360	134368810
chr3	134370060	134370610
chr3	134370840	134371190
chr3	134372300	134373370
chr3	137368200	137368830
chr3	137493900	137494310
chr3	139394840	139395410
chr3	142315620	142316310
chr3	142837020	142837470
chr3	142839720	142840590
chr3	147086020	147086430
chr3	147131900	147132630
chr3	147135160	147136010
chr3	148414920	148415130
chr3	151984340	151984850
chr3	151984920	151985490
chr3	153837600	153838150
chr3	154796660	154796910
chr3	156533240	156533870
chr3	157154580	157155050
chr3	157810660	157811090
chr3	158449500	158449950
chr3	158450160	158450510
chr3	158450540	158451070
chr3	158451320	158452070
chr3	158517980	158519130
chr3	159706900	159707290
chr3	159945320	159945630
chr3	159946280	159947030
chr3	160823260	160823930
chr3	164924760	164925310
chr3	168863020	168863690
chr3	170135000	170135850
chr3	171528640	171529690
chr3	172168500	172169070
chr3	179755500	179756130
chr3	181447980	181448470
chr3	182970440	182970890
chr3	182971060	182971790
chr3	182972280	182973450
chr3	183541700	183542510
chr3	183975300	183976010
chr3	184208100	184208530
chr3	184231900	184232290
chr3	184530600	184531150
chr3	185828020	185828790
chr3	185832020	185832410
chr3	185912880	185913250
chr3	185913320	185913950
chr3	185915260	185916150
chr3	190040400	190041390
chr3	190229620	190231070
chr3	190232820	190233710
chr3	190233820	190234170
chr3	190581200	190581870
chr3	190582540	190583230
chr3	193585940	193587330
chr3	193587840	193588150
chr3	193922280	193922950
chr3	194405960	194406210
chr3	194406580	194407470
chr3	194754700	194755670
chr3	195933900	195934330
chr3	196695860	196696290
chr3	196697760	196698510
chr3	196731020	196731490
chr3	197837060	197837610
chr4	1003760	1004730
chr4	1684940	1685650
chr4	2041520	2041830
chr4	2044300	2044930
chr4	2059060	2059490
chr4	2415880	2417090
chr4	5052320	5053070
chr4	5897340	5897870
chr4	7070740	7071650
chr4	8161720	8162510
chr4	8580360	8581010
chr4	9784600	9785050
chr4	15781480	15781810
chr4	20251960	20252590
chr4	21952140	21952810
chr4	25865960	25867070
chr4	37242900	37243350
chr4	37248100	37248690
chr4	37248780	37249150
chr4	37828640	37829270
chr4	37893320	37893610
chr4	37893620	37893910
chr4	40858220	40859030
chr4	41215180	41215810
chr4	41364640	41364870
chr4	41365380	41366170
chr4	41743180	41743590
chr4	41755980	41756230
chr4	41757560	41757890
chr4	41758080	41758550
chr4	41758620	41759150
chr4	41759160	41759650
chr4	41870260	41870570
chr4	41870940	41871730
chr4	41872700	41873250
chr4	42396680	42397210
chr4	42657420	42658030
chr4	44452100	44452830
chr4	46390000	46390690
chr4	46998140	46999110
chr4	52942540	52942810
chr4	54957560	54957790
chr4	55521600	55522170
chr4	57373140	57373690
chr4	57525220	57525550
chr4	57976840	57977310
chr4	66532520	66532850
chr4	66538160	66538470
chr4	72054160	72054530
chr4	74702520	74703470
chr4	74735040	74735490
chr4	74735560	74736090
chr4	74863860	74864650
chr4	74904400	74905910
chr4	75231340	75231850
chr4	75231960	75232230
chr4	78114880	78115570
chr4	79472520	79472770
chr4	80886160	80887010
chr4	81103140	81103370
chr4	81103680	81104290
chr4	81111840	81112870
chr4	81124880	81126250
chr4	81126300	81126690
chr4	81126700	81127150
chr4	81127500	81127930
chr4	81127940	81128170
chr4	81948780	81949330
chr4	82132340	82133910
chr4	83714720	83715490
chr4	83719380	83719950
chr4	84030020	84030310
chr4	84030360	84030710
chr4	84204420	84205230
chr4	84254300	84255550
chr4	84458860	84459210
chr4	85409440	85409810
chr4	89299660	89300050
chr4	89514380	89514810
chr4	94747060	94748050
chr4	95680860	95681330
chr4	95681440	95682170
chr4	99576460	99578050
chr4	99578460	99579170
chr4	99580600	99581550
chr4	102270760	102271530
chr4	105831720	105832150
chr4	105839200	105839610
chr4	105840200	105841070
chr4	106064540	106064970
chr4	106065580	106065870
chr4	106066060	106066970
chr4	106067140	106067710
chr4	106080140	106080510
chr4	106080700	106080950
chr4	106081160	106081870
chr4	106481120	106482250
chr4	108740980	108741430
chr4	108742900	108743710
chr4	108743820	108744710
chr4	108744740	108745130
chr4	108748180	108748590
chr4	108851720	108852470
chr4	108853840	108854210
chr4	111556540	111556870
chr4	113067200	113067950
chr4	113068240	113068930
chr4	113251720	113252490
chr4	113300800	113302110
chr4	113428840	113429470
chr4	113434140	113434790
chr4	114898860	114899350
chr4	114899380	114900010
chr4	115521800	115522270
chr4	122078240	122079170
chr4	122683580	122684010
chr4	122688360	122688630
chr4	126238360	126238690
chr4	126238920	126239470
chr4	128542980	128543470
chr4	128705080	128705350
chr4	140198660	140199170
chr4	140201440	140201790
chr4	142556680	142557230
chr4	142557260	142558030
chr4	142558080	142558650
chr4	142558720	142559290
chr4	143765060	143765470
chr4	145570560	145571510
chr4	147440540	147441410
chr4	147444000	147444690
chr4	147552480	147552870
chr4	147553040	147553670
chr4	147557260	147557770
chr4	147562560	147562830
chr4	147572880	147573450
chr4	150998900	150999210
chr4	151499740	151500470
chr4	151501360	151502050
chr4	151502100	151502670
chr4	151503380	151504070
chr4	151505520	151505990
chr4	151506220	151507310
chr4	154074480	154076170
chr4	155338460	155338910
chr4	156131280	156131510
chr4	156681760	156682170
chr4	157996760	157997230
chr4	157997680	157999030
chr4	164266360	164266650
chr4	165306140	165306370
chr4	170948700	170949150
chr4	174425520	174425770
chr4	174426500	174426930
chr4	174430960	174431590
chr4	174432820	174434530
chr4	174457640	174457890
chr4	174460880	174461110
chr4	177712180	177713030
chr4	180981440	180981890
chr4	180982140	180982890
chr4	185746080	185746670
chr4	185930920	185931450
chr4	185946260	185946730
chr4	186397860	186398410
chr4	186404740	186404990
chr4	187064980	187065690
chr4	189203280	189203730
chr4	189204860	189205350
chr4	190937380	190937650
chr5	48380	48770
chr5	496040	496890
chr5	1006900	1007350
chr5	2738060	2738590
chr5	3586940	3587590
chr5	3587600	3588530
chr5	3588660	3588970
chr5	6308100	6308510
chr5	6688160	6688670
chr5	10443840	10444230
chr5	10562160	10562530
chr5	11383080	11383330
chr5	11386800	11387270
chr5	11901440	11901950
chr5	14579920	14580530
chr5	14580920	14581270
chr5	14869100	14869790
chr5	14869840	14870230
chr5	16614620	16615050
chr5	16618180	16618630
chr5	16936900	16938030
chr5	16938580	16939370
chr5	32445100	32445590
chr5	32445600	32446130
chr5	32446380	32446850
chr5	32709540	32709890
chr5	32710260	32710650
chr5	35618740	35619470
chr5	35619860	35620410
chr5	38255040	38256050
chr5	38261460	38262370
chr5	38845820	38846110
chr5	40678080	40679370
chr5	40682640	40683370
chr5	41871420	41872090
chr5	42990640	42991410
chr5	42991420	42991950
chr5	42992020	42992770
chr5	42993200	42993470
chr5	42993780	42994130
chr5	42994740	42994990
chr5	42995260	42995770
chr5	42999840	43000110
chr5	43000180	43000670
chr5	43001260	43001990
chr5	43019600	43020050
chr5	43034060	43035030
chr5	43036940	43037350
chr5	43037400	43037710
chr5	43037920	43038250
chr5	43038280	43038550
chr5	43038580	43039050
chr5	43039400	43039690
chr5	43040600	43041130
chr5	43041220	43041690
chr5	43042700	43043450
chr5	43044320	43045510
chr5	50692140	50692390
chr5	50692400	50693410
chr5	52283280	52283950
chr5	52284240	52284770
chr5	52285140	52285730
chr5	52286400	52286950
chr5	54468340	54469010
chr5	54476760	54477010
chr5	54481460	54481810
chr5	54529780	54530010
chr5	54530140	54530430
chr5	54530460	54530870
chr5	54532060	54532350
chr5	54532560	54532890
chr5	55118000	55118630
chr5	56108600	56109590
chr5	58337140	58337630
chr5	59186100	59186690
chr5	60629380	60630210
chr5	71012560	71013750
chr5	72415100	72415910
chr5	72416740	72417190
chr5	72417380	72418450
chr5	72598020	72598550
chr5	72730720	72731070
chr5	72739180	72739470
chr5	72748300	72748610
chr5	72921120	72921710
chr5	72922080	72924290
chr5	72924360	72925110
chr5	73938160	73938710
chr5	74347720	74348010
chr5	75373720	75374370
chr5	75375280	75375970
chr5	76009920	76010470
chr5	76011180	76011570
chr5	76474640	76475530
chr5	76922080	76922850
chr5	76922860	76923110
chr5	76929140	76929810
chr5	76929880	76930190
chr5	76930760	76931570
chr5	76941160	76941430
chr5	76943980	76944610
chr5	77144600	77145030
chr5	77145440	77146210
chr5	80258480	80258890
chr5	87958500	87959010
chr5	87978080	87978530
chr5	87982020	87982410
chr5	92904660	92905030
chr5	92905800	92906190
chr5	92909960	92910490
chr5	92911620	92912130
chr5	92913700	92914070
chr5	92914520	92914950
chr5	92916520	92916890
chr5	92921860	92922210
chr5	92924500	92924790
chr5	92934640	92934950
chr5	95995480	95995750
chr5	95995880	95996650
chr5	95999340	95999730
chr5	96000480	96001410
chr5	98104300	98104830
chr5	98105460	98106150
chr5	98106660	98106910
chr5	100238080	100238430
chr5	100240960	100241350
chr5	110407920	110408210
chr5	112824220	112825010
chr5	114518380	114519010
chr5	119799480	119799790
chr5	121413620	121414250
chr5	121414260	121415490
chr5	121649300	121650210
chr5	122370500	122371070
chr5	122432060	122432310
chr5	122436480	122436690
chr5	127421300	127422150
chr5	127536320	127537130
chr5	128428540	128430050
chr5	131562420	131562730
chr5	131630380	131630970
chr5	131631000	131631690
chr5	131706040	131706310
chr5	131825280	131825930
chr5	131827280	131828290
chr5	131828900	131829350
chr5	131990440	131990910
chr5	132085960	132087210
chr5	132114600	132115290
chr5	132115460	132116010
chr5	132160400	132161090
chr5	132161900	132162290
chr5	132163380	132163650
chr5	132164460	132165670
chr5	132166720	132167590
chr5	134378940	134379210
chr5	134803780	134804050
chr5	134868800	134869170
chr5	134874500	134874890
chr5	134874900	134875270
chr5	134878600	134878850
chr5	134878860	134879230
chr5	134885180	134885630
chr5	135365120	135365650
chr5	135419480	135419910
chr5	136832520	136832910
chr5	136834340	136835030
chr5	137801760	137802010
chr5	137802360	137802790
chr5	139171180	139171710
chr5	139489100	139489610
chr5	139489720	139489970
chr5	139490420	139490810
chr5	139724980	139725770
chr5	141130760	141131550
chr5	142780840	142781670
chr5	146888300	146889210
chr5	146889640	146890190
chr5	146890340	146891210
chr5	148521400	148521870
chr5	148521920	148522630
chr5	148650200	148650510
chr5	148650720	148651330
chr5	148652500	148653270
chr5	148960340	148960730
chr5	148961080	148961630
chr5	150400840	150401430
chr5	151283340	151284270
chr5	153567440	153568030
chr5	153568460	153568670
chr5	153863100	153863410
chr5	154026060	154026470
chr5	155105520	155106450
chr5	155111940	155112610
chr5	155112700	155113030
chr5	156885780	156886510
chr5	157171140	157171590
chr5	158481860	158482650
chr5	158520140	158520750
chr5	158521340	158522170
chr5	158526160	158526830
chr5	159342100	159343090
chr5	159795640	159796070
chr5	161276840	161277150
chr5	161494480	161495150
chr5	170105500	170106650
chr5	170289740	170290870
chr5	170876880	170877690
chr5	172666740	172666970
chr5	172753720	172754650
chr5	174155100	174155770
chr5	174156140	174156770
chr5	174156960	174157230
chr5	174157260	174157530
chr5	174175960	174177890
chr5	174869380	174869930
chr5	175789300	175790010
chr5	175791860	175792690
chr5	175792960	175793930
chr5	176037740	176038250
chr5	176265300	176266390
chr5	176795160	176795570
chr5	176830820	176831410
chr5	176831880	176832690
chr5	176872080	176872810
chr5	176880700	176881530
chr5	178419760	178420250
chr5	178753640	178754870
chr5	180045420	180045930
chr5	180475960	180476990
chr5	180512500	180512930
chr5	180531220	180531450
chr5	180599000	180599410
chr5	180616620	180617530
chr6	1308180	1308650
chr6	1397760	1398090
chr6	1604160	1604550
chr6	1623420	1624050
chr6	1624420	1624890
chr6	2449160	2449830
chr6	3753080	3753950
chr6	5083360	5084710
chr6	5084980	5085370
chr6	5847920	5848470
chr6	5853040	5854210
chr6	7729680	7730650
chr6	7911180	7911710
chr6	10392620	10393090
chr6	10393640	10394410
chr6	10394760	10395230
chr6	10395360	10395750
chr6	10410520	10411150
chr6	10888580	10888870
chr6	11040740	11041750
chr6	11042020	11042450
chr6	12290840	12291310
chr6	12957560	12958270
chr6	13484900	13485170
chr6	13485620	13486390
chr6	13486480	13487350
chr6	13488220	13488630
chr6	13872920	13873390
chr6	15663440	15664590
chr6	16237000	16237530
chr6	16237560	16238230
chr6	16239200	16239470
chr6	24645040	24645630
chr6	25653640	25654250
chr6	25654400	25654790
chr6	26332680	26333790
chr6	26610840	26611090
chr6	26697520	26697770
chr6	27257480	27257750
chr6	27257820	27258050
chr6	27259600	27260190
chr6	27276660	27277190
chr6	27445260	27445910
chr6	27461820	27462250
chr6	27481520	27482110
chr6	27732680	27733870
chr6	27736020	27736750
chr6	27736820	27737190
chr6	28108920	28109630
chr6	28174260	28174490
chr6	28178380	28178990
chr6	28642640	28643210
chr6	28711860	28712270
chr6	28732260	28732530
chr6	28755580	28756010
chr6	28756020	28756570
chr6	28780140	28780410
chr6	28785740	28786070
chr6	28786260	28786770
chr6	28978800	28979330
chr6	29689460	29690030
chr6	29692960	29693370
chr6	29715760	29716590
chr6	29717060	29717950
chr6	29718300	29718750
chr6	29719420	29720410
chr6	29758360	29758730
chr6	29759100	29759330
chr6	29793980	29794490
chr6	29794640	29794850
chr6	29853960	29854330
chr6	29854520	29854850
chr6	29856140	29857070
chr6	29944740	29945270
chr6	29945300	29945890
chr6	31238540	31239070
chr6	31239900	31241070
chr6	31322800	31323270
chr6	31323420	31323730
chr6	31323980	31324730
chr6	31325280	31325510
chr6	31325560	31325810
chr6	31325900	31326170
chr6	31326380	31326910
chr6	31408660	31409510
chr6	31466520	31467130
chr6	31649380	31649690
chr6	32810020	32810970
chr6	32811000	32811770
chr6	32811840	32812070
chr6	32818440	32818970
chr6	32819100	32819510
chr6	32819660	32820270
chr6	32820320	32820530
chr6	32821960	32822490
chr6	33074920	33075650
chr6	33129520	33130370
chr6	33174040	33174810
chr6	33180080	33180290
chr6	33182120	33182510
chr6	33185200	33185410
chr6	33185940	33186630
chr6	36097500	36098150
chr6	36098300	36099090
chr6	36353300	36353810
chr6	36354120	36354490
chr6	36356500	36357010
chr6	36357120	36357470
chr6	36645520	36646010
chr6	36646860	36647430
chr6	36647620	36648030
chr6	36648240	36648910
chr6	36808940	36809810
chr6	37665700	37665970
chr6	37669080	37669510
chr6	37669740	37670190
chr6	41345460	41345890
chr6	41346800	41347430
chr6	41512260	41512590
chr6	41750460	41750970
chr6	41750980	41751530
chr6	41753480	41753750
chr6	42013720	42014410
chr6	42017060	42017290
chr6	42928520	42929230
chr6	43197320	43198070
chr6	45386160	45386830
chr6	45389800	45390430
chr6	45392800	45393010
chr6	45393360	45393910
chr6	46621460	46622050
chr6	48035200	48035650
chr6	48037860	48038630
chr6	50672460	50673030
chr6	50685960	50686550
chr6	50693700	50694310
chr6	50694720	50694990
chr6	50695320	50695710
chr6	50799340	50799870
chr6	50804540	50804750
chr6	50806780	50807210
chr6	50808660	50809230
chr6	50819480	50820010
chr6	50820160	50820570
chr6	50820820	50821490
chr6	52529740	52530350
chr6	53410160	53411070
chr6	53411120	53411490
chr6	53660560	53661490
chr6	56817900	56818590
chr6	56818640	56819330
chr6	58180800	58181030
chr6	62997460	62998050
chr6	69348500	69348890
chr6	70994140	70994670
chr6	72893500	72894090
chr6	75794120	75794870
chr6	75910780	75911630
chr6	75912480	75912810
chr6	75912980	75914430
chr6	78177300	78177950
chr6	85469640	85470890
chr6	85470920	85471790
chr6	85479680	85479930
chr6	86157200	86158310
chr6	86158480	86159570
chr6	86159660	86160530
chr6	86160540	86160890
chr6	86161000	86161950
chr6	86162040	86162630
chr6	87862260	87862750
chr6	89852940	89853730
chr6	89854620	89855590
chr6	89855940	89856830
chr6	96248960	96249570
chr6	99798000	99798510
chr6	100035920	100036170
chr6	100039900	100040170
chr6	100048200	100049250
chr6	100059720	100059990
chr6	100063740	100064150
chr6	100069160	100069630
chr6	100442840	100443530
chr6	100892720	100893590
chr6	100897900	100898290
chr6	100899840	100900370
chr6	100907240	100908530
chr6	100910840	100911070
chr6	105583000	105583930
chr6	106435980	106436630
chr6	106437880	106438130
chr6	106438740	106439370
chr6	106959980	106960330
chr6	106960340	106961170
chr6	106961220	106961450
chr6	106962080	106962990
chr6	108480640	108480930
chr6	108481160	108481470
chr6	108494100	108494370
chr6	108882860	108883810
chr6	110301580	110302310
chr6	111406820	111407610
chr6	112573880	112574590
chr6	112575220	112577150
chr6	114176840	114177490
chr6	117196160	117196630
chr6	117199320	117199570
chr6	117594440	117594690
chr6	117802720	117803650
chr6	119671660	119672770
chr6	122708320	122709010
chr6	122709780	122710270
chr6	122711840	122712470
chr6	133565800	133566050
chr6	134174900	134175290
chr6	134497300	134498050
chr6	134498720	134499490
chr6	134637980	134638330
chr6	134639240	134639710
chr6	135500180	135500670
chr6	135501240	135501530
chr6	136874280	136875170
chr6	137111140	137111430
chr6	137112520	137113090
chr6	137820700	137821190
chr6	138188800	138189670
chr6	138480420	138481210
chr6	139014940	139015770
chr6	142622060	142622850
chr6	142622900	142623890
chr6	143857280	143857870
chr6	143859140	143860310
chr6	144327400	144328510
chr6	144328520	144329190
chr6	144329680	144330470
chr6	144382400	144382750
chr6	144382940	144383290
chr6	144388840	144389570
chr6	144469940	144470390
chr6	144472160	144472670
chr6	144472740	144473290
chr6	147827380	147827730
chr6	147829180	147829570
chr6	150242320	150242850
chr6	150244440	150244910
chr6	150244980	150246350
chr6	150246400	150246790
chr6	150334960	150335170
chr6	150356640	150357050
chr6	150388400	150388730
chr6	150466020	150466690
chr6	151814740	151815190
chr6	152955600	152956390
chr6	152959940	152960450
chr6	157694900	157695870
chr6	157803380	157803910
chr6	157804480	157804850
chr6	165721700	165722210
chr6	165722320	165722930
chr6	166219620	166220110
chr6	166398000	166399610
chr6	166403200	166404010
chr6	166404120	166404530
chr6	166405300	166405970
chr6	166418620	166419010
chr6	166421560	166421770
chr6	166423340	166423550
chr6	166424060	166424690
chr6	167038900	167039290
chr6	167039540	167040350
chr6	167041860	167043550
chr6	167368720	167369670
chr6	168839500	168840270
chr7	944640	944870
chr7	1270020	1270570
chr7	1271920	1272150
chr7	1273740	1274390
chr7	1280340	1280590
chr7	1281560	1281990
chr7	1285820	1286190
chr7	2558080	2558390
chr7	2558580	2559190
chr7	2559960	2560710
chr7	8299760	8300770
chr7	8470080	8471230
chr7	12249700	12250090
chr7	16794260	16795110
chr7	17339260	17339590
chr7	17339960	17340270
chr7	19142980	19143250
chr7	19153780	19154510
chr7	19154600	19154990
chr7	19160020	19160530
chr7	19180740	19181390
chr7	20370320	20371170
chr7	20371520	20371950
chr7	22123220	22123830
chr7	22232580	22233030
chr7	24794500	24795490
chr7	24795560	24796630
chr7	24797240	24798250
chr7	24798300	24798630
chr7	25017860	25018410
chr7	25020880	25021490
chr7	25021880	25022590
chr7	25895340	25896450
chr7	25898760	25899030
chr7	26894400	26894910
chr7	26895000	26895510
chr7	27134060	27134710
chr7	27136720	27137210
chr7	27138220	27138830
chr7	27138860	27139410
chr7	27142260	27143170
chr7	27143180	27144150
chr7	27148700	27149210
chr7	27149440	27149790
chr7	27190980	27191610
chr7	27203340	27203870
chr7	27215720	27216110
chr7	28446940	28447570
chr7	28449000	28449750
chr7	28451240	28451950
chr7	29231300	29232110
chr7	29604100	29604670
chr7	30175420	30175630
chr7	30175680	30176990
chr7	31094140	31094730
chr7	32111900	32112410
chr7	32799960	32800310
chr7	36401560	36402390
chr7	36402440	36402750
chr7	36406040	36406390
chr7	36407660	36408670
chr7	37953540	37954230
chr7	37954480	37954830
chr7	39649340	39650290
chr7	39873540	39873810
chr7	39875940	39876470
chr7	41738960	41739290
chr7	41739600	41740110
chr7	41745740	41746270
chr7	41746280	41747210
chr7	42280100	42280770
chr7	43799020	43799390
chr7	44349660	44350070
chr7	44350140	44350390
chr7	45002860	45003270
chr7	45926660	45927170
chr7	48073720	48074830
chr7	49809900	49810310
chr7	55087360	55088030
chr7	55088100	55088490
chr7	55641080	55641990
chr7	64975400	64975790
chr7	68698780	68699150
chr7	68699440	68700610
chr7	69060600	69061730
chr7	69070520	69070910
chr7	69071380	69072270
chr7	70059280	70059770
chr7	70062840	70063090
chr7	70145200	70146050
chr7	70147600	70148170
chr7	70148780	70149150
chr7	70149180	70149890
chr7	70157020	70157370
chr7	73134480	73134730
chr7	75909320	75909670
chr7	77669900	77670250
chr7	79079940	79081270
chr7	79083840	79084490
chr7	84812620	84813230
chr7	86849920	86850550
chr7	86852120	86852930
chr7	87936320	87937090
chr7	89873780	89874230
chr7	90892200	90893330
chr7	92220160	92220830
chr7	93201340	93202250
chr7	93518140	93519350
chr7	93519360	93519710
chr7	96619080	96619430
chr7	96620160	96620630
chr7	96628640	96629030
chr7	96633080	96633350
chr7	96642640	96643110
chr7	100137440	100137690
chr7	100223400	100223850
chr7	101457640	101458210
chr7	101931440	101931970
chr7	102919380	102919970
chr7	102920680	102921410
chr7	107642200	107642590
chr7	107643040	107643690
chr7	107643740	107644410
chr7	107644500	107644970
chr7	107645340	107645870
chr7	108093780	108094170
chr7	111274940	111275470
chr7	113728840	113729530
chr7	115118160	115118970
chr7	116165560	116166150
chr7	116312620	116312810
chr7	116313320	116313850
chr7	119914780	119915530
chr7	126986420	126987390
chr7	126987440	126987770
chr7	126988120	126988450
chr7	126988520	126989430
chr7	127031220	127031830
chr7	127033140	127033870
chr7	127034000	127034950
chr7	127742360	127743190
chr7	127803740	127804970
chr7	127811080	127812490
chr7	127840340	127840750
chr7	128046960	128047510
chr7	128047960	128048650
chr7	128048980	128049710
chr7	128050620	128051090
chr7	128783080	128783430
chr7	129140860	129141450
chr7	130413340	130414150
chr7	130420500	130421030
chr7	130421340	130421690
chr7	132245680	132246050
chr7	132300720	132301170
chr7	133810800	133811110
chr7	138794720	138795430
chr7	139762080	139762490
chr7	140373480	140373890
chr7	149329820	149330210
chr7	149460080	149460810
chr7	149465400	149465710
chr7	149465760	149467690
chr7	149536620	149537110
chr7	149571380	149571950
chr7	150435140	150436090
chr7	150436480	150436790
chr7	150437000	150437570
chr7	153750640	153750830
chr7	154001240	154001950
chr7	154864300	154864610
chr7	155162660	155163150
chr7	155598020	155598250
chr7	156790380	156790830
chr7	157383780	157384590
chr7	157487480	157487910
chr7	158142560	158143350
chr7	158143900	158144450
chr7	158145040	158145710
chr7	158382680	158383070
chr7	158789960	158790210
chr8	355700	356470
chr8	357900	358270
chr8	1920140	1920770
chr8	1952140	1952850
chr8	3673600	3674010
chr8	4846000	4846730
chr8	4846920	4847910
chr8	4848060	4848610
chr8	4848640	4848990
chr8	6950960	6951310
chr8	10710440	10710910
chr8	11060600	11060970
chr8	11064100	11064930
chr8	11065480	11065910
chr8	11627700	11628690
chr8	13132540	13134130
chr8	16858040	16858470
chr8	16861360	16861830
chr8	17012200	17013110
chr8	17656500	17657490
chr8	18244900	18245510
chr8	19172040	19172370
chr8	19458840	19459390
chr8	19667960	19669630
chr8	20161920	20162290
chr8	20163320	20164570
chr8	21909640	21909850
chr8	21910280	21910570
chr8	21923540	21923810
chr8	21924580	21925230
chr8	21925240	21926090
chr8	21965680	21966590
chr8	21988080	21988790
chr8	21991340	21992090
chr8	22086640	22087130
chr8	22436940	22437450
chr8	22437500	22438250
chr8	22543840	22544710
chr8	22545640	22546390
chr8	22553480	22553910
chr8	22556220	22556510
chr8	22558060	22559030
chr8	22560200	22560490
chr8	22560580	22561170
chr8	22561700	22561910
chr8	22562200	22563290
chr8	22925060	22925990
chr8	22959940	22960190
chr8	22960240	22960730
chr8	23081140	23081550
chr8	23081820	23082110
chr8	23083180	23083730
chr8	23101800	23102470
chr8	23102500	23103410
chr8	23259820	23260490
chr8	23541320	23542110
chr8	23568860	23569450
chr8	23586260	23586730
chr8	24773320	24773810
chr8	24817820	24818290
chr8	25909740	25910370
chr8	26368740	26369070
chr8	26374020	26374930
chr8	27449480	27449830
chr8	28244640	28245230
chr8	28257380	28257710
chr8	28478700	28479270
chr8	31495820	31496210
chr8	32404300	32405490
chr8	32406840	32408310
chr8	37556560	37556810
chr8	37557400	37557810
chr8	38244280	38245150
chr8	38755740	38756250
chr8	38759420	38759710
chr8	38759840	38760350
chr8	38760360	38761270
chr8	41570900	41571530
chr8	41626500	41626990
chr8	41995300	41995750
chr8	41996600	41997770
chr8	41998840	41999550
chr8	42194900	42195310
chr8	48648340	48649310
chr8	48649500	48649770
chr8	49783000	49783230
chr8	50821420	50822010
chr8	54785400	54785990
chr8	54793680	54794610
chr8	54794620	54795190
chr8	54795320	54795650
chr8	54796000	54796230
chr8	54796980	54797510
chr8	55367600	55367910
chr8	57355900	57356170
chr8	60028220	60028850
chr8	60028940	60029350
chr8	60029420	60029890
chr8	60032960	60033610
chr8	61589620	61590670
chr8	61822960	61823470
chr8	65279860	65280690
chr8	65500840	65501790
chr8	65711340	65712130
chr8	67092420	67092830
chr8	67351460	67352030
chr8	67352860	67353410
chr8	67523980	67524950
chr8	70745680	70746050
chr8	72471320	72471790
chr8	73165160	73165870
chr8	74208040	74208530
chr8	74208980	74209810
chr8	79715040	79715550
chr8	79715740	79716410
chr8	79717080	79717630
chr8	95273380	95274770
chr8	95906400	95906770
chr8	95909100	95909830
chr8	96144220	96144810
chr8	96145180	96145450
chr8	97158060	97158610
chr8	97159960	97160270
chr8	97163140	97163950
chr8	99962760	99963070
chr8	99987400	99987870
chr8	101225720	101226150
chr8	101226160	101226870
chr8	102137320	102138410
chr8	102139040	102139850
chr8	102139880	102140530
chr8	103612560	103613170
chr8	103613620	103614030
chr8	105602320	105602870
chr8	107284460	107284990
chr8	109098280	109098630
chr8	110375840	110377090
chr8	110654920	110655370
chr8	110655380	110655730
chr8	110658040	110658270
chr8	110658280	110658870
chr8	110659700	110660270
chr8	110705520	110706090
chr8	119632540	119633490
chr8	120427580	120428530
chr8	120428620	120429130
chr8	123791880	123792270
chr8	124171080	124171770
chr8	124288400	124289370
chr8	124551320	124551650
chr8	124551660	124552310
chr8	125385440	125385850
chr8	136468540	136468990
chr8	139506840	139507710
chr8	139925380	139925890
chr8	142138840	142139490
chr8	142139520	142140270
chr8	143534560	143535270
chr8	143808740	143809850
chr8	144348400	144348790
chr8	144348840	144349030
chr8	144843940	144844390
chr8	145048020	145048610
chr8	145048680	145049010
chr8	145049340	145050370
chr8	145553580	145554210
chr8	145577180	145577990
chr8	145580920	145581270
chr9	75820	76030
chr9	111720	112170
chr9	839000	839490
chr9	843600	843810
chr9	845460	845770
chr9	983240	983630
chr9	1039700	1040150
chr9	1055700	1056350
chr9	2013480	2014690
chr9	2016060	2016570
chr9	2017780	2018270
chr9	2018340	2018570
chr9	2019280	2020270
chr9	3182420	3183270
chr9	4300300	4300630
chr9	4300680	4301010
chr9	4301020	4301730
chr9	4489120	4489670
chr9	4666520	4667110
chr9	5832220	5832770
chr9	10615960	10616370
chr9	14311620	14312230
chr9	14312280	14312630
chr9	14320200	14320630
chr9	14320640	14322310
chr9	14338860	14339090
chr9	14342020	14342390
chr9	14342400	14342990
chr9	14719660	14720790
chr9	14720860	14721450
chr9	14723220	14724150
chr9	14724280	14724950
[truncated: 2,036 more rows]
