# Supplementary material for: Study of cell differentiation by phylogenetic analysis using histone modification data
Source: BMC Bioinformatics. 2014 Aug 8;15(1):269. doi: 10.1186/1471-2105-15-269 (PMC4138389; doi:10.1186/1471-2105-15-269)
Supplement: Supplementary file 5 — Additional file 5: H3K27me3 data: Regions of the genome (identified by Overlap representation) where ES cells (10 replicates) are all 0 and rest of the cell types (13 replicates) have all 1 (one error allowed at most on both sides). Bed file format. (ZIP 241 bytes) [file 12859_2014_6541_MOESM5_ESM.zip › 1523077111178497_add5.bed]

chr4	113627300	113628010
chr6	105400740	105401370
chr7	6654240	6654990
chr12	132689340	132690230
chr14	22004880	22005590
chr17	5019380	5020330
chr21	9695740	9696230
