# Supplementary material for: Study of cell differentiation by phylogenetic analysis using histone modification data
Source: BMC Bioinformatics. 2014 Aug 8;15(1):269. doi: 10.1186/1471-2105-15-269 (PMC4138389; doi:10.1186/1471-2105-15-269)
Supplement: Supplementary file 6 — Additional file 6: H3K4me3 data: Regions of the genome (identified by Overlap representation) where ES cells for day 0, 2, 5, 9, 14 have a pattern 01000. Bed file format. (ZIP 10 KB) [file 12859_2014_6541_MOESM6_ESM.zip › 1523077111178497_add6.bed]

chr1	4771160	4771390
chr1	5730220	5730490
chr1	11335500	11336090
chr1	12139080	12139270
chr1	14928480	14928990
chr1	17703740	17703910
chr1	18711920	18712110
chr1	22676800	22676990
chr1	23730260	23730970
chr1	23925480	23925650
chr1	24020820	24021110
chr1	25254540	25254890
chr1	27027920	27028370
chr1	27051140	27051450
chr1	27384160	27384370
chr1	27644920	27645190
chr1	29210220	29210470
chr1	29575900	29576210
chr1	29585840	29585990
chr1	32528340	32528570
chr1	33117880	33118250
chr1	33224780	33225190
chr1	33772240	33772910
chr1	34633280	34633510
chr1	36351240	36351470
chr1	37202340	37202630
chr1	39193680	39194090
chr1	39598380	39598870
chr1	43150960	43151870
chr1	44446200	44446930
chr1	45243340	45243690
chr1	45243780	45244230
chr1	45249400	45249550
chr1	45787040	45787290
chr1	47777620	47777830
chr1	51165660	51165850
chr1	54201480	54202650
chr1	56982320	56982650
chr1	58496880	58497070
chr1	59161960	59162130
chr1	59544240	59544470
chr1	61471540	61471710
chr1	62647440	62647630
chr1	63784940	63785130
chr1	67891620	67891830
chr1	73448920	73449070
chr1	75595800	75595990
chr1	75841720	75841890
chr1	89315180	89315370
chr1	91171840	91172050
chr1	91392340	91392550
chr1	113242980	113243650
chr1	113337140	113337330
chr1	113363760	113363930
chr1	113368660	113368830
chr1	116187140	116187310
chr1	116192240	116192530
chr1	116192980	116193270
chr1	116193600	116193810
chr1	116467200	116467450
chr1	117396760	117396910
chr1	145991440	145991790
chr1	147017160	147017350
chr1	149212240	149212510
chr1	149284700	149284850
chr1	150951760	150952110
chr1	150954680	150954850
chr1	151485860	151486130
chr1	151700540	151701030
chr1	152081740	152084410
chr1	153718220	153718390
chr1	154980760	154981350
chr1	155901420	155902190
chr1	156400460	156400650
chr1	156401000	156401230
chr1	156409200	156409450
chr1	156410500	156410690
chr1	156616660	156616930
chr1	156857360	156857510
chr1	158075680	158075890
chr1	158149220	158149590
chr1	159188900	159189070
chr1	160065500	160065690
chr1	160983180	160984090
chr1	160987780	160988310
chr1	161196380	161196610
chr1	161391300	161391530
chr1	164571260	164571930
chr1	167461640	167461830
chr1	169498160	169498650
chr1	171002420	171002730
chr1	171610640	171610890
chr1	173833060	173833450
chr1	181068720	181069250
chr1	185281540	185281970
chr1	195814940	195815110
chr1	200635320	200635470
chr1	201417500	201417750
chr1	201977080	201977450
chr1	203488220	203488470
chr1	203524900	203525670
chr1	204683760	204683930
chr1	204893060	204893310
chr1	207205680	207205950
chr1	207496640	207497530
chr1	210827180	210827490
chr1	211571860	211572090
chr1	211574860	211575130
chr1	211849700	211849850
chr1	213082420	213082630
chr1	220961360	220961610
chr1	226412960	226413210
chr1	226414320	226414510
chr1	226415080	226415250
chr1	228666540	228666810
chr1	229229100	229229290
chr1	229364920	229365730
chr1	229516820	229517030
chr1	231156140	231156670
chr1	232369000	232369150
chr1	235835000	235835190
chr2	8016260	8016410
chr2	10264980	10265270
chr2	10265780	10266150
chr2	17724760	17725170
chr2	17725360	17725710
chr2	17998900	17999170
chr2	20350900	20351070
chr2	25920820	25921330
chr2	26135960	26136450
chr2	27531160	27531330
chr2	37456680	37456970
chr2	37569800	37569970
chr2	38310780	38310930
chr2	38322900	38323070
chr2	38323540	38323890
chr2	38333960	38334470
chr2	38975300	38975770
chr2	46562120	46563310
chr2	46931360	46932170
chr2	48333960	48334550
chr2	52565900	52566090
chr2	52566140	52566350
chr2	52567000	52567190
chr2	53337440	53337710
chr2	55461300	55461990
chr2	63285320	63285710
chr2	70853500	70853950
chr2	70960320	70960550
chr2	70962560	70962810
chr2	71313340	71313570
chr2	73512100	73512290
chr2	75381760	75381930
chr2	85807360	85807710
chr2	86421040	86421410
chr2	90482120	90482330
chr2	91932860	91933110
chr2	96987740	96988110
chr2	98950340	98951350
chr2	101729880	101730470
chr2	101870500	101871090
chr2	101944580	101944970
chr2	105794320	105794490
chr2	109404120	109404270
chr2	110374180	110374890
chr2	111369200	111369350
chr2	111433820	111434150
chr2	112252160	112252530
chr2	121453520	121453750
chr2	122438100	122438330
chr2	123273300	123273590
chr2	133031520	133031890
chr2	134785420	134785570
chr2	147298180	147298350
chr2	156583720	156584110
chr2	171071260	171071450
chr2	171536320	171536570
chr2	171566920	171567170
chr2	171675840	171676030
chr2	173246060	173246250
chr2	173425960	173426130
chr2	174129220	174129590
chr2	175198140	175198590
chr2	175208100	175208510
chr2	178079480	178079870
chr2	187353220	187353770
chr2	190307260	190307610
chr2	198361660	198361910
chr2	203546980	203547170
chr2	206790380	206791070
chr2	206947380	206947610
chr2	207675000	207675150
chr2	208014220	208014490
chr2	208675240	208675390
chr2	209048920	209049090
chr2	218777420	218777630
chr2	218875380	218875650
chr2	232265220	232265450
chr2	232277220	232277630
chr2	232326280	232326450
chr2	232326540	232326850
chr2	232486000	232486430
chr2	242578560	242578790
chr3	10052960	10053290
chr3	12200660	12200990
chr3	12879280	12879690
chr3	12879700	12880850
chr3	23784740	23785050
chr3	23961140	23961650
chr3	26409580	26409730
chr3	27574520	27575070
chr3	27755940	27756130
chr3	27757620	27757810
chr3	27766140	27766330
chr3	30126000	30126170
chr3	30126440	30126630
chr3	32501820	32502250
chr3	32885740	32885910
chr3	32910840	32911050
chr3	39426860	39427050
chr3	39446740	39446930
chr3	39451060	39451630
chr3	45353880	45354050
chr3	46615320	46615550
chr3	46617220	46617490
chr3	47620720	47620990
chr3	48285420	48285570
chr3	51431900	51432070
chr3	52313180	52313350
chr3	53081020	53081270
chr3	54674440	54674610
chr3	57165360	57165510
chr3	57194560	57194870
chr3	57195040	57195190
chr3	57195540	57195790
chr3	57196960	57197130
chr3	58417960	58418150
chr3	60761300	60761530
chr3	63956580	63956950
chr3	65581580	65581870
chr3	66623640	66623870
chr3	69057820	69058010
chr3	69058660	69058870
chr3	71097860	71098110
chr3	75151060	75151270
chr3	82037020	82037170
chr3	96995920	96996090
chr3	98041240	98041490
chr3	98044740	98044930
chr3	108204260	108204490
chr3	109058480	109058630
chr3	120223020	120223230
chr3	122702680	122702930
chr3	123711240	123711430
chr3	124546940	124547230
chr3	124607680	124607930
chr3	128764460	128765070
chr3	129778940	129779170
chr3	145966920	145967350
chr3	148848820	148849570
chr3	148916420	148916810
chr3	149230260	149230570
chr3	151111320	151111490
chr3	162444560	162444710
chr3	169941900	169942370
chr3	171892920	171893130
chr3	172167340	172167510
chr3	176044760	176044910
chr3	176634540	176634750
chr3	176990160	176990330
chr3	183251320	183251590
chr3	185647480	185648290
chr3	186078540	186078790
chr3	186334720	186335530
chr3	186992960	186993150
chr3	189834780	189835390
chr3	195637280	195637510
chr3	197301760	197302010
chr3	197679240	197679790
chr3	197679960	197680510
chr4	779220	779390
chr4	819120	819270
chr4	3874820	3875010
chr4	4047200	4047370
chr4	4108320	4108490
chr4	4229560	4229770
chr4	6200240	6200450
chr4	8581700	8581890
chr4	8861520	8861670
chr4	16897020	16897570
chr4	18693760	18693950
chr4	30371980	30372250
chr4	37990460	37990710
chr4	40674600	40674970
chr4	42152020	42152330
chr4	56042240	56042830
chr4	57472320	57472610
chr4	57773180	57773370
chr4	71303220	71303390
chr4	77008120	77008470
chr4	83706080	83707390
chr4	85299920	85300170
chr4	87880840	87881010
chr4	87881600	87881850
chr4	88769860	88770310
chr4	88842760	88842970
chr4	89241540	89242350
chr4	90226980	90227150
chr4	100869380	100869770
chr4	103263340	103263530
chr4	104869700	104869850
chr4	111534100	111534470
chr4	111562720	111562910
chr4	113556300	113556490
chr4	120916580	120916750
chr4	128526120	128526430
chr4	129752160	129752630
chr4	140589720	140589950
chr4	145278160	145278390
chr4	147584280	147584430
chr4	153621280	153621530
chr4	158142700	158143010
chr4	175527700	175527990
chr4	175529380	175529650
chr4	180088640	180088810
chr4	184104640	184105050
chr4	185567940	185568370
chr4	189030660	189030850
chr4	190805440	190805750
chr5	524140	524330
chr5	5141200	5141690
chr5	7394820	7395070
chr5	17400880	17401110
chr5	18674680	18674850
chr5	27727160	27727430
chr5	31618760	31618950
chr5	34917760	34918210
chr5	38257240	38257390
chr5	40832140	40832590
chr5	42943660	42944630
chr5	43037900	43039030
chr5	53177280	53177470
chr5	54172480	54172710
chr5	55454240	55454490
chr5	58880780	58881590
chr5	59189980	59190250
chr5	59994220	59994450
chr5	60093580	60093790
chr5	77254240	77254410
chr5	81148920	81149210
chr5	81590060	81590310
chr5	87441280	87441810
chr5	89826220	89826510
chr5	93697140	93697290
chr5	98086320	98086490
chr5	98088100	98088290
chr5	101118920	101119650
chr5	106314160	106314330
chr5	108823940	108824150
chr5	118787840	118788050
chr5	124073020	124073190
chr5	125940740	125940970
chr5	126009200	126009390
chr5	126054440	126054590
chr5	133167480	133167710
chr5	134075320	134076150
chr5	134362960	134363350
chr5	137366740	137367170
chr5	137420940	137421090
chr5	139783120	139783810
chr5	141215720	141216210
chr5	141225460	141225630
chr5	147248600	147248750
chr5	149546820	149547150
chr5	149826940	149827150
chr5	153571660	153572150
chr5	153859320	153859570
chr5	154093180	154093470
chr5	158637240	158637470
chr5	161675500	161675750
chr5	165857260	165857490
chr5	166170740	166170950
chr5	166733120	166733350
chr5	167592240	167592410
chr5	170818420	170818710
chr5	171906300	171906470
chr5	175561400	175561610
chr5	176513320	176513550
chr5	177633880	177634430
chr6	1378300	1378470
chr6	1400760	1401010
chr6	2868940	2869130
chr6	2985260	2985510
chr6	3161220	3161390
chr6	3161680	3161830
chr6	3165840	3166230
chr6	3224820	3224990
chr6	3230140	3230430
chr6	3260680	3261530
chr6	5992980	5993130
chr6	6613480	6613670
chr6	7174260	7174530
chr6	10884840	10885030
chr6	11172840	11173230
chr6	15268200	15268490
chr6	21742860	21743030
chr6	21837160	21837430
chr6	24400180	24400410
chr6	24684100	24684310
chr6	25462580	25462850
chr6	26690360	26690550
chr6	26746200	26746370
chr6	30731580	30731830
chr6	33243400	33243590
chr6	33739100	33739350
chr6	35115860	35116310
chr6	37103660	37104070
chr6	37108900	37109070
chr6	37142200	37142510
chr6	37479940	37480210
chr6	38669420	38669710
chr6	43057680	43058070
chr6	43235720	43235930
chr6	68749280	68749530
chr6	69942520	69942790
chr6	69943040	69943290
chr6	74160180	74160510
chr6	86349020	86349910
chr6	90265580	90265830
chr6	96968100	96968370
chr6	100904100	100904470
chr6	105407520	105407690
chr6	107382980	107383170
chr6	109504860	109505130
chr6	111187640	111187850
chr6	111576420	111576630
chr6	111983160	111983310
chr6	112210120	112210770
chr6	113908200	113908370
chr6	113908760	113908950
chr6	116550620	116550970
chr6	123100420	123100670
chr6	123904880	123905130
chr6	123906720	123906930
chr6	126309600	126309910
chr6	131615960	131616110
chr6	137278320	137278470
chr6	139801040	139801230
chr6	142338060	142338210
chr6	142450060	142450330
chr6	144294580	144294770
chr6	146055300	146055550
chr6	147769080	147769310
chr6	147769680	147769850
chr6	150030140	150030290
chr6	154863800	154864070
chr6	157309380	157309730
chr6	158252520	158252990
chr6	159274640	159274950
chr6	159331360	159331870
chr6	166577800	166578050
chr6	166578200	166578470
chr6	166579320	166579650
chr6	166580220	166580550
chr6	166584520	166584770
chr6	166585020	166585210
chr6	166681460	166681650
chr6	166682600	166682750
chr6	167560660	167560810
chr6	167577060	167577410
chr6	167639700	167639870
chr6	167646000	167646170
chr6	167657800	167658090
chr6	170153440	170153630
chr7	95200	95410
chr7	948340	948550
chr7	1619500	1619730
chr7	7241260	7241790
chr7	7250440	7250810
chr7	18980480	18980730
chr7	26195460	26196450
chr7	27225140	27225910
chr7	27238580	27239230
chr7	27239980	27240510
chr7	27253040	27253310
chr7	27276180	27276470
chr7	27286180	27286370
chr7	27286580	27286770
chr7	28101960	28102350
chr7	31727940	31728190
chr7	32467000	32467290
chr7	32468420	32468710
chr7	32802580	32802870
chr7	42896140	42897070
chr7	44835100	44835350
chr7	75807560	75807950
chr7	96632420	96632670
chr7	96636380	96636570
chr7	97502960	97503230
chr7	100137820	100138050
chr7	100485720	100485970
chr7	100769920	100770350
chr7	103871560	103872290
chr7	105277500	105277770
chr7	105329320	105329570
chr7	111890740	111890910
chr7	113792780	113792990
chr7	114866180	114866330
chr7	120162120	120162350
chr7	126891180	126891370
chr7	127269520	127269770
chr7	128898580	128898950
chr7	129007600	129008610
chr7	129252840	129253130
chr7	137928460	137928690
chr7	143080200	143082830
chr7	143102860	143103150
chr7	143104220	143104410
chr7	148841380	148841770
chr7	148936300	148936710
chr7	149320460	149320670
chr7	150069700	150069850
chr7	157956800	157956990
chr8	3100320	3100510
chr8	3100720	3100890
chr8	3101600	3101850
chr8	7015280	7015430
chr8	7015580	7015730
chr8	7015800	7015950
chr8	7078720	7078870
chr8	7918560	7918710
chr8	8915280	8916030
chr8	9040440	9040770
chr8	9754400	9754610
chr8	10275780	10275950
chr8	12446100	12446290
chr8	18412380	18412610
chr8	19797900	19798210
chr8	20091720	20091890
chr8	20157180	20157450
chr8	20158660	20158910
chr8	21908380	21908590
chr8	24768720	24768950
chr8	24770000	24770270
chr8	30255460	30255610
chr8	30300040	30300410
chr8	37947640	37947890
chr8	38299180	38299550
chr8	42233080	42233330
chr8	42234280	42234550
chr8	46950540	46950810
chr8	48870740	48871110
chr8	56068660	56068910
chr8	68632860	68633110
chr8	72584840	72585130
chr8	72585840	72586070
chr8	72589060	72589210
chr8	72595320	72595550
chr8	74202920	74203270
chr8	74204100	74204490
chr8	82645820	82646170
chr8	84422200	84422430
chr8	91940260	91940430
chr8	95655960	95656330
chr8	97165840	97166050
chr8	99055060	99055430
chr8	103395140	103395730
chr8	114448300	114448570
chr8	121060740	121060890
chr8	128830120	128830330
chr8	128830840	128831030
chr8	128879600	128879870
chr8	141609220	141609490
chr8	144267640	144267810
chr8	146014520	146015190
chr9	843120	843290
chr9	2279680	2279830
chr9	2280140	2280290
chr9	21402220	21402490
chr9	27369480	27369870
chr9	32344280	32345290
chr9	34334720	34334910
chr9	34510900	34511070
chr9	34513460	34513690
chr9	34585580	34585790
chr9	36163200	36163430
chr9	36575120	36576270
chr9	38047180	38047970
chr9	42251020	42251350
chr9	43134620	43134810
chr9	43134960	43135250
chr9	46148520	46148670
chr9	74380180	74381010
chr9	74528460	74528790
chr9	74579880	74580090
chr9	74581840	74582070
chr9	75142060	75142890
chr9	84164780	84165070
chr9	90021920	90022110
chr9	91361880	91362130
chr9	95433260	95433870
chr9	95570540	95571030
chr9	96111040	96111190
chr9	98266440	98266710
chr9	101014940	101016890
chr9	104501020	104501290
chr9	108004680	108005770
chr9	110187340	110187850
chr9	119039040	119039370
chr9	123111360	123111590
chr9	124437620	124437870
chr9	124989260	124989470
chr9	126761100	126761330
chr9	127528040	127528250
chr9	129279040	129280030
chr9	133028800	133029030
chr9	135547460	135548070
chr9	136216840	136217090
chr9	136474740	136474910
chr9	139889000	139889350
chr10	10840180	10841110
chr10	11912080	11912630
chr10	11955120	11955350
chr10	13203020	13203370
chr10	13387140	13387310
chr10	13387400	13387690
chr10	17494300	17494550
chr10	34941560	34941830
chr10	42365020	42365210
chr10	43447660	43447890
chr10	43573560	43573730
chr10	44866260	44866410
chr10	44896100	44896270
chr10	50976600	50976790
chr10	53457420	53457790
chr10	54643880	54644530
chr10	59546620	59546770
chr10	69621760	69622030
chr10	71802240	71802450
chr10	72237500	72237730
chr10	73158280	73158670
chr10	73608100	73609830
chr10	75725500	75726490
chr10	76983640	76983990
chr10	78193340	78193510
chr10	78841260	78841530
chr10	79516060	79516370
chr10	79796340	79796950
chr10	79797320	79797730
chr10	79797840	79798290
chr10	80999980	81000210
chr10	81586180	81586330
chr10	82220100	82220530
chr10	82224600	82225470
chr10	86361960	86362110
chr10	86373360	86373630
chr10	88123600	88123810
chr10	88714340	88714510
chr10	95041240	95041470
chr10	95509320	95509490
chr10	97169380	97169590
chr10	99097200	99097510
chr10	102245640	102245910
chr10	102444460	102444670
chr10	104387340	104387570
chr10	109873380	109873670
chr10	114038880	114039090
chr10	114591900	114592130
chr10	115939060	115939550
chr10	120837480	120837890
chr10	121353360	121354170
chr10	123340060	123340230
chr10	125780820	125780990
chr10	126143080	126143230
chr10	126428580	126428930
chr10	126841480	126842370
chr10	127510680	127511090
chr10	130338500	130338710
chr10	131755220	131755470
chr10	131760260	131760830
chr10	131766400	131766650
chr11	334140	334370
chr11	934400	934670
chr11	3398720	3399290
chr11	3602540	3602730
chr11	3816320	3816770
chr11	7924140	7924490
chr11	7924840	7925130
chr11	7928100	7928610
chr11	7928740	7928950
chr11	8706380	8707170
chr11	9333400	9334150
chr11	9944800	9944970
chr11	10373140	10373530
chr11	12709760	12710010
chr11	12745120	12745410
chr11	15733200	15733450
chr11	17097800	17097990
chr11	17717740	17717950
chr11	19585720	19586090
chr11	22359420	22359570
chr11	35259500	35259750
chr11	36108180	36108450
chr11	44332340	44332570
chr11	44846100	44846250
chr11	45432700	45432850
chr11	45433820	45434010
chr11	46936660	46936910
chr11	56980980	56981350
chr11	57548640	57548910
chr11	63615040	63615430
chr11	64058640	64058790
chr11	65770760	65771030
chr11	66188080	66188290
chr11	67722760	67722930
chr11	68402240	68402490
chr11	68453640	68454010
chr11	69515660	69515930
chr11	69586200	69586410
chr11	69586880	69587230
chr11	69587540	69587790
chr11	69588140	69588290
chr11	70956900	70957070
chr11	71351600	71351790
chr11	71956320	71956470
chr11	72384940	72385110
chr11	72811020	72811170
chr11	75112760	75113390
chr11	75113900	75114390
chr11	75295040	75295290
chr11	77181300	77181550
chr11	77182120	77182290
chr11	78760980	78761170
chr11	79082260	79082510
chr11	79156580	79156770
chr11	88798740	88799010
chr11	92850400	92850690
chr11	93177980	93178170
chr11	93470220	93470730
chr11	94381460	94381670
chr11	94386660	94386850
chr11	94468320	94468470
chr11	94509460	94509930
chr11	96220240	96220690
chr11	99293460	99293650
chr11	108537200	108537550
chr11	115419840	115420030
chr11	123063060	123064130
chr11	128456160	128456330
chr12	213920	214170
chr12	1737940	1738190
chr12	2364940	2365230
chr12	4550400	4550710
chr12	6323960	6324230
chr12	6388120	6388330
chr12	6649380	6649990
chr12	7798400	7798590
chr12	7847600	7847890
chr12	8542000	8542250
chr12	8548540	8548710
chr12	8789280	8789510
chr12	12009300	12009550
chr12	12212220	12212510
chr12	16265640	16265810
chr12	24369280	24369510
chr12	30903760	30903910
chr12	49687060	49687350
chr12	50613340	50613870
chr12	52414460	52414690
chr12	53616660	53616810
chr12	53617340	53617790
chr12	54557980	54558210
chr12	54678520	54678730
chr12	56212680	56213050
chr12	63325960	63326250
chr12	64215400	64216030
chr12	66891420	66891570
chr12	81181420	81181590
chr12	85081060	85081430
chr12	86270920	86271090
chr12	93474540	93474770
chr12	94657760	94657910
chr12	100536780	100537070
chr12	103218420	103218750
chr12	103344260	103344430
chr12	103696280	103696450
chr12	105485960	105486230
chr12	108835620	108835770
chr12	109912400	109913010
chr12	113229480	113229650
chr12	113515960	113516130
chr12	113786880	113787050
chr12	115103200	115104150
chr12	115124320	115124790
chr12	118453980	118454390
chr12	119312940	119313170
chr12	120634680	120635130
chr12	120635260	120635670
chr12	120636200	120636650
chr12	120703720	120704010
chr12	120809000	120809230
chr12	121731420	121731770
chr12	121732460	121732750
chr12	124780780	124781130
chr12	125053460	125053730
chr12	129306680	129307290
chr12	129454520	129454850
chr12	131865980	131866170
chr12	133261960	133262450
chr13	20535520	20536150
chr13	20989000	20989190
chr13	21009760	21010110
chr13	21716680	21717370
chr13	24478260	24478450
chr13	24736020	24736670
chr13	25255940	25256150
chr13	25505720	25505890
chr13	25541360	25541690
chr13	27272480	27272970
chr13	28539760	28539930
chr13	28715920	28716390
chr13	30970300	30970510
chr13	45910280	45910490
chr13	46959840	46960210
chr13	49449600	49449790
chr13	50706500	50706790
chr13	51722600	51722830
chr13	54843380	54843550
chr13	74610420	74610590
chr13	76211820	76212610
chr13	98980040	98980310
chr13	100703040	100703210
chr13	107216760	107217350
chr13	107511560	107511750
chr13	110431160	110432930
chr13	110789440	110789690
chr13	112709780	112709950
chr13	113366180	113366830
chr13	114996920	114997110
chr14	20798380	20798610
chr14	20939460	20939770
chr14	22011700	22011890
chr14	24006500	24006650
chr14	24014320	24014490
chr14	29228260	29229010
chr14	38612700	38613550
chr14	51709480	51709750
chr14	52267060	52267230
chr14	53417540	53417950
chr14	57197620	57197850
chr14	57200060	57200230
chr14	57260760	57260930
chr14	57263960	57264250
chr14	61083020	61083570
chr14	64358040	64358210
chr14	64858360	64858570
chr14	65183840	65184210
chr14	65231320	65231750
chr14	65722100	65722430
chr14	65801120	65801550
chr14	68160620	68161170
chr14	74207900	74209050
chr14	74793540	74793710
chr14	75352720	75352890
chr14	75754500	75754650
chr14	76045760	76046850
chr14	76621080	76621990
chr14	76622980	76623290
chr14	76779940	76780190
chr14	76780520	76780690
chr14	76818940	76819430
chr14	77554440	77554630
chr14	89907640	89907830
chr14	95237460	95237610
chr14	95238440	95238650
chr14	96890160	96890910
chr14	101139540	101139710
chr14	103745980	103746170
chr14	105148860	105149110
chr15	23887780	23888010
chr15	24346500	24346670
chr15	24934180	24934490
chr15	24935520	24935670
chr15	24935720	24935910
chr15	26965400	26965650
chr15	26966100	26966310
chr15	31371620	31371890
chr15	31657760	31658090
chr15	33360660	33361110
chr15	34782560	34782850
chr15	35545980	35546250
chr15	40381500	40381790
chr15	40384220	40384490
chr15	40447840	40448050
chr15	40676560	40676910
chr15	40812060	40812410
chr15	48248080	48248270
chr15	53037880	53038090
chr15	53090940	53091210
chr15	59646580	59646770
chr15	62813260	62813470
chr15	63368320	63368610
chr15	63671640	63673370
chr15	65064660	65064830
chr15	66547320	66547490
chr15	67356040	67356230
chr15	68114100	68114270
chr15	68120980	68121130
chr15	74257240	74257730
chr15	75081120	75081530
chr15	77714000	77714650
chr15	79169660	79170590
chr15	79575120	79575310
chr15	85148500	85148790
chr15	85293440	85294350
chr15	90291860	90292030
chr15	90292320	90292570
chr15	90955780	90956670
chr15	90957460	90958090
chr15	95587940	95588170
chr15	95589560	95589850
chr15	100890520	100891070
chr16	1382660	1382950
chr16	1730020	1730490
chr16	2200140	2200370
chr16	2315780	2316390
chr16	3060100	3060370
chr16	3215840	3216110
chr16	3242320	3242910
chr16	3518420	3518650
chr16	4523500	4523710
chr16	6407080	6407290
chr16	10710880	10711090
chr16	11410460	11410630
chr16	13451840	13452010
chr16	13802460	13802630
chr16	15237920	15238230
chr16	18797600	18798210
chr16	22959520	22960090
chr16	23519660	23520170
chr16	25705920	25706190
chr16	26062260	26062430
chr16	29887400	29887570
chr16	30041580	30041750
chr16	30100680	30100850
chr16	30101700	30101970
chr16	30110720	30110930
chr16	30346740	30347170
chr16	31225620	31225910
chr16	31466760	31467110
chr16	33902120	33902310
chr16	33937000	33937170
chr16	49317720	49318010
chr16	49407440	49407710
chr16	49868880	49869030
chr16	50584400	50584550
chr16	53124500	53125970
chr16	53406880	53407810
chr16	53581060	53581350
chr16	54685500	54685770
chr16	56703420	56703630
chr16	57571360	57571630
chr16	57809440	57809650
chr16	58056680	58057210
chr16	61835600	61835750
chr16	67458300	67458490
chr16	67458860	67459130
chr16	70464520	70464810
chr16	70560280	70561190
chr16	70833280	70833950
chr16	75286800	75287530
chr16	75287620	75287890
chr16	78025940	78026190
chr16	80500100	80500310
chr16	85362860	85363250
chr16	85613260	85613470
chr16	86528600	86528810
chr16	86767360	86767610
chr16	87903820	87904150
chr16	87905840	87906110
chr16	87908600	87908890
chr16	89161200	89161710
chr16	89575860	89576130
chr16	89629400	89630170
chr16	90173420	90173590
chr16	90174400	90174570
chr17	1084700	1085110
chr17	1418680	1419030
chr17	2251540	2251810
chr17	5340120	5340590
chr17	7035800	7036050
chr17	7478520	7479290
chr17	8067420	8067750
chr17	8906040	8906190
chr17	8907540	8907830
chr17	9066560	9066770
chr17	17715000	17715210
chr17	18221060	18221710
chr17	18265220	18265670
chr17	18317040	18317210
chr17	19288320	19289170
chr17	19358140	19358410
chr17	19361500	19361690
chr17	20433540	20433690
chr17	20940520	20941010
chr17	21904520	21904950
chr17	25264060	25264510
chr17	29014160	29014350
chr17	33896040	33896370
chr17	35298340	35298550
chr17	36453780	36454070
chr17	37358680	37359090
chr17	37761300	37761590
chr17	38020100	38020830
chr17	38263720	38263890
chr17	38463500	38463930
chr17	38646380	38646570
chr17	38655440	38656590
chr17	38656740	38657430
chr17	39823560	39823730
chr17	42081600	42081790
chr17	44892060	44892330
chr17	44892680	44892930
chr17	44893060	44893230
chr17	44897860	44898070
chr17	44898280	44898430
chr17	44899440	44899670
chr17	45352500	45353350
chr17	47585660	47585890
chr17	47633520	47633790
chr17	54755620	54755870
chr17	55970040	55971170
chr17	56407140	56407350
chr17	56410100	56410410
chr17	56415720	56416070
chr17	60938500	60938750
chr17	61779500	61779730
chr17	62916080	62916370
chr17	63589360	63589510
chr17	64470660	64470890
chr17	64773660	64773810
chr17	65824260	65825410
chr17	66255560	66255970
chr17	70464440	70464630
chr17	72756200	72756650
chr17	72888760	72889050
chr17	73088080	73088350
chr17	74138020	74138190
chr17	74440740	74440970
chr17	74555960	74556810
chr17	74729720	74730130
chr17	78448620	78449650
chr17	79482960	79483890
chr17	80010560	80010810
chr17	80132580	80132810
chr18	3602060	3602350
chr18	8708060	8709070
chr18	11145900	11146150
chr18	29191200	29191470
chr18	32796200	32796410
chr18	32796460	32796630
chr18	32796820	32796990
chr18	34941900	34942070
chr18	40317360	40317530
chr18	40317920	40318070
chr18	40323460	40323650
chr18	46069440	46069650
chr18	46486620	46486890
chr18	52274640	52275550
chr18	60418560	60418810
chr18	76745680	76745950
chr19	427260	427450
chr19	1132260	1132790
chr19	1409280	1410510
chr19	1415640	1416390
chr19	1467020	1467210
chr19	1859600	1860190
chr19	2654180	2654390
chr19	2700340	2701010
chr19	3151320	3151490
chr19	3458080	3458270
chr19	3462880	3463230
chr19	3464900	3465190
chr19	5979440	5980110
chr19	8514120	8514390
chr19	8515060	8515290
chr19	9692820	9692990
chr19	10045300	10045490
chr19	10077440	10077650
chr19	10138200	10138410
chr19	10998960	10999130
chr19	12952320	12952610
chr19	13975320	13975630
chr19	14245240	14245490
chr19	15661920	15662450
chr19	17459440	17459930
chr19	17566540	17566790
chr19	17608160	17608350
chr19	18272320	18272750
chr19	18719320	18719530
chr19	19323940	19324190
chr19	19978700	19978970
chr19	20842720	20843090
chr19	21265920	21266310
chr19	23948300	23948470
chr19	30363840	30364050
chr19	30720520	30720710
chr19	31181880	31182070
chr19	31183220	31183870
chr19	33278460	33278670
chr19	33356520	33356730
chr19	35493580	35494850
chr19	39112400	39112630
chr19	39145360	39145610
chr19	39174620	39175050
chr19	39176680	39176890
chr19	39990580	39990830
chr19	41036680	41036930
chr19	41260140	41260950
chr19	41596380	41596570
chr19	42391160	42391670
chr19	42502200	42502370
chr19	42581640	42582050
chr19	42980080	42980270
chr19	43910400	43910570
chr19	46477480	46477650
chr19	46503140	46503610
chr19	46779900	46780170
chr19	46876500	46876750
chr19	47220940	47221350
chr19	47524860	47525070
chr19	47637460	47638390
chr19	47660920	47661170
chr19	47910680	47910830
chr19	49929760	49929970
chr19	50001600	50002550
chr19	50060460	50060730
chr19	51305360	51305790
chr19	54707580	54708150
chr19	54708220	54708570
chr19	54708720	54708930
chr19	55652420	55652790
chr19	58096560	58096790
chr19	58428540	58428730
chr20	642500	643010
chr20	655720	655950
chr20	3872400	3873190
chr20	17875620	17876830
chr20	17944120	17944590
chr20	17953860	17954610
chr20	18035680	18035950
chr20	21552560	21552730
chr20	29551220	29551370
chr20	30063020	30063390
chr20	30073340	30074030
chr20	31329540	31329710
chr20	31329800	31329950
chr20	31562260	31562410
chr20	36196160	36196330
chr20	37060620	37061530
chr20	39764040	39764270
chr20	43935040	43935270
chr20	43940800	43941030
chr20	44394500	44394670
chr20	44633280	44633510
chr20	44633640	44633990
chr20	44687540	44687690
chr20	44851560	44851750
chr20	46434460	46434750
chr20	47833360	47833870
chr20	47902920	47903270
chr20	48810300	48811710
chr20	52212020	52212310
chr20	52370000	52370470
chr20	52444780	52445970
chr20	55323820	55324070
chr20	55434860	55435070
chr20	60795800	60796030
chr20	62478380	62478590
chr21	33101220	33101850
chr21	37430520	37430850
chr21	37431000	37431190
chr21	37445440	37445990
chr21	43182880	43183110
chr21	44341620	44341870
chr21	46143160	46143330
chr21	46346860	46347290
chr22	17198660	17199030
chr22	17601220	17601470
chr22	17753620	17753810
chr22	20725440	20725670
chr22	20726940	20727110
chr22	23875320	23875530
chr22	23878060	23878290
chr22	24180060	24180410
chr22	25028820	25029010
chr22	25029400	25029930
chr22	26366380	26366610
chr22	26564400	26564630
chr22	26826400	26826730
chr22	26982860	26983390
chr22	27010400	27010570
chr22	27038240	27038430
chr22	27040280	27040450
chr22	27296960	27297170
chr22	28144660	28145530
chr22	30592180	30592890
chr22	35772760	35772990
chr22	35797780	35798070
chr22	36957800	36958070
chr22	39710260	39710490
chr22	39711020	39711390
chr22	39711480	39711990
chr22	40393740	40394210
chr22	41254000	41254510
chr22	42763100	42763590
chr22	45151760	45152090
chrX	2712720	2712890
chrX	2717600	2717750
chrX	3063560	3063830
chrX	5944520	5944730
chrX	9732600	9732810
chrX	9734020	9734370
chrX	9895960	9896110
chrX	9979320	9979550
chrX	13047200	13047590
chrX	16199100	16199270
chrX	16200140	16200290
chrX	16200700	16200850
chrX	16595200	16595350
chrX	16598580	16598790
chrX	16739100	16739690
chrX	23355700	23355950
chrX	23454620	23454890
chrX	23688580	23688870
chrX	24074800	24075030
chrX	37001960	37002210
chrX	37002420	37002590
chrX	39054520	39054790
chrX	39632140	39632390
chrX	40331460	40331830
chrX	40333440	40333610
chrX	40334000	40334150
chrX	45767640	45767810
chrX	47161820	47162010
chrX	47176200	47176350
chrX	48784760	48784910
chrX	48794620	48794890
chrX	49165740	49166510
chrX	70189580	70189750
chrX	70318560	70318750
chrX	71223800	71224050
chrX	72666840	72667130
chrX	79270120	79270330
chrX	79270760	79271010
chrX	81067180	81067350
chrX	82761000	82761190
chrX	83258100	83258290
chrX	87720120	87720290
chrX	91355720	91355890
chrX	93956600	93956750
chrX	94338540	94338730
chrX	102507600	102507890
chrX	102679080	102679290
chrX	102984040	102984270
chrX	103810340	103810570
chrX	107974680	107974850
chrX	110329500	110329690
chrX	113700040	113700250
chrX	118921640	118922270
chrX	118922380	118923490
chrX	124520620	124520830
chrX	129216940	129217090
chrX	130975600	130975810
chrX	132588900	132589070
chrX	134079540	134079710
chrX	138282640	138282870
chrX	139018620	139018910
