# Supplementary material for: Study of cell differentiation by phylogenetic analysis using histone modification data
Source: BMC Bioinformatics. 2014 Aug 8;15(1):269. doi: 10.1186/1471-2105-15-269 (PMC4138389; doi:10.1186/1471-2105-15-269)
Supplement: Supplementary file 7 — Additional file 7: H3K27me3 data: Regions of the genome (identified by Overlap representation) where ES cells for day 0, 2, 5, 9, 14 have a pattern 01000. Bed file format. (ZIP 15 KB) [file 12859_2014_6541_MOESM7_ESM.zip]

Archive with 1 entries (1 files):
- 1523077111178497_add7.bed
