# Supplementary material for: Study of cell differentiation by phylogenetic analysis using histone modification data
Source: BMC Bioinformatics. 2014 Aug 8;15(1):269. doi: 10.1186/1471-2105-15-269 (PMC4138389; doi:10.1186/1471-2105-15-269)
Supplement: Supplementary file 7 — Additional file 7: H3K27me3 data: Regions of the genome (identified by Overlap representation) where ES cells for day 0, 2, 5, 9, 14 have a pattern 01000. Bed file format. (ZIP 15 KB) [file 12859_2014_6541_MOESM7_ESM.zip › 1523077111178497_add7.bed]

chr1	937660	937810
chr1	5287560	5287750
chr1	6055380	6055550
chr1	7668200	7668350
chr1	7845600	7845870
chr1	10763780	10763970
chr1	14170360	14170510
chr1	16374740	16374910
chr1	16481820	16482110
chr1	16972780	16972950
chr1	17084260	17084470
chr1	21512460	21512610
chr1	21513800	21514030
chr1	21517260	21517430
chr1	21763760	21763990
chr1	23495940	23496170
chr1	23699720	23699890
chr1	23700380	23700610
chr1	26410840	26411070
chr1	26436580	26436770
chr1	26945180	26945390
chr1	26948320	26948610
chr1	26949200	26949450
chr1	26949780	26950050
chr1	27931440	27931610
chr1	29209900	29210090
chr1	29447900	29448130
chr1	32405040	32405230
chr1	32669220	32669510
chr1	33392440	33392630
chr1	33394760	33394930
chr1	36790060	36790430
chr1	38470260	38470450
chr1	38602100	38602390
chr1	39063920	39064110
chr1	40769960	40770230
chr1	41705820	41706110
chr1	41711360	41711530
chr1	43532980	43533370
chr1	43988000	43988250
chr1	46945880	46946030
chr1	47686540	47686770
chr1	48142060	48142310
chr1	53068980	53069210
chr1	57104680	57104870
chr1	57666320	57666650
chr1	58675880	58676050
chr1	62753440	62753710
chr1	63656640	63656830
chr1	64057820	64058030
chr1	65732900	65733150
chr1	65776380	65776670
chr1	67800720	67800950
chr1	68743140	68743330
chr1	77322160	77322330
chr1	78700720	78700910
chr1	78964560	78964730
chr1	81776980	81777150
chr1	82271480	82271670
chr1	94311160	94311450
chr1	98666100	98666470
chr1	99682340	99682490
chr1	105034900	105035230
chr1	106635360	106635610
chr1	110025480	110025710
chr1	110256200	110256530
chr1	110607820	110607990
chr1	113248780	113249050
chr1	113256120	113256370
chr1	113260480	113260650
chr1	113266780	113266930
chr1	117112040	117112230
chr1	144595340	144595490
chr1	145059360	145059590
chr1	145060520	145060770
chr1	145211240	145211410
chr1	145528220	145528470
chr1	146556600	146556890
chr1	147056140	147056330
chr1	147061540	147061750
chr1	147790500	147791110
chr1	149222100	149222430
chr1	150120080	150120310
chr1	151105500	151105730
chr1	151832340	151832490
chr1	151964300	151964570
chr1	153509840	153510050
chr1	153598900	153599090
chr1	154326660	154326830
chr1	156359700	156359850
chr1	156646100	156646310
chr1	157242300	157242490
chr1	158120220	158120590
chr1	159143700	159143870
chr1	160615780	160615930
chr1	161496060	161496370
chr1	161576980	161577150
chr1	165416100	165416290
chr1	165529600	165529810
chr1	167682360	167682510
chr1	169662000	169662190
chr1	173997640	173997830
chr1	174001760	174001910
chr1	175545740	175545990
chr1	175873620	175873830
chr1	175876300	175876470
chr1	175877620	175877790
chr1	179260680	179260910
chr1	179557520	179557770
chr1	180123120	180123290
chr1	181058300	181058590
chr1	181061160	181061370
chr1	181068480	181068710
chr1	182362660	182362830
chr1	182993540	182993710
chr1	183917780	183918030
chr1	185668420	185668570
chr1	185670540	185670810
chr1	191645200	191645390
chr1	201479180	201479350
chr1	203319780	203319950
chr1	204462920	204463310
chr1	204677140	204677370
chr1	205291300	205291550
chr1	206856540	206856730
chr1	206860120	206860330
chr1	211501700	211501970
chr1	212731480	212731750
chr1	215251620	215251810
chr1	217259780	217259950
chr1	217553200	217553390
chr1	221070520	221070690
chr1	221891560	221891730
chr1	221912860	221913130
chr1	223318440	223318710
chr1	223900820	223901030
chr1	224801340	224801510
chr1	224970300	224970490
chr1	225614240	225614390
chr1	226735000	226735270
chr1	226870960	226871210
chr1	228253420	228253790
chr1	231123760	231123950
chr1	231172400	231172590
chr1	231172720	231172870
chr1	231553420	231553590
chr1	231553720	231553950
chr1	232360620	232360790
chr1	234140360	234140590
chr1	241620240	241620430
chr2	1869920	1870150
chr2	6050920	6051150
chr2	6053300	6053470
chr2	6055680	6055930
chr2	6056980	6057190
chr2	6057740	6057950
chr2	6122020	6122310
chr2	6945740	6945950
chr2	7058860	7059330
chr2	7466140	7466410
chr2	11296440	11296730
chr2	11885100	11885290
chr2	11885920	11886150
chr2	13961400	13961570
chr2	20871620	20871850
chr2	25355120	25355430
chr2	26829000	26829170
chr2	28609660	28609870
chr2	30452260	30452450
chr2	35395660	35395910
chr2	35404700	35404890
chr2	39184920	39185490
chr2	42097180	42097570
chr2	42327720	42327990
chr2	44283240	44283430
chr2	45007160	45007310
chr2	46926880	46927090
chr2	48647240	48647470
chr2	50156800	50156970
chr2	50165060	50165270
chr2	60705500	60705650
chr2	60787460	60787730
chr2	61110500	61110670
chr2	64878760	64878990
chr2	64977000	64977230
chr2	64996640	64996830
chr2	64997300	64997470
chr2	65089860	65090010
chr2	65091000	65091170
chr2	65500300	65500510
chr2	66660460	66660890
chr2	66669520	66669670
chr2	66674380	66674550
chr2	69171600	69171810
chr2	73384700	73384870
chr2	73965980	73966190
chr2	76092820	76092990
chr2	76095060	76095210
chr2	76096920	76097070
chr2	76099520	76099730
chr2	79067600	79067870
chr2	79068140	79068310
chr2	80534820	80535090
chr2	80588220	80588390
chr2	85132140	85132390
chr2	85991080	85991230
chr2	86791580	86791730
chr2	91817460	91817690
chr2	91818420	91818670
chr2	91819200	91819350
chr2	91849980	91850270
chr2	95695760	95696110
chr2	95831840	95832070
chr2	96055700	96055950
chr2	99437080	99437270
chr2	104413260	104413550
chr2	104413680	104413990
chr2	108962680	108963370
chr2	111440480	111440790
chr2	111442120	111442330
chr2	111600580	111600910
chr2	113237440	113237730
chr2	114402100	114402310
chr2	114624300	114624450
chr2	115418900	115419050
chr2	115420320	115420490
chr2	119041500	119041670
chr2	119042080	119042350
chr2	120187820	120188190
chr2	120768900	120769150
chr2	120771400	120771550
chr2	121835420	121835650
chr2	127862460	127862630
chr2	134279860	134280050
chr2	138824760	138824950
chr2	139535640	139535950
chr2	141664460	141664650
chr2	145103140	145103310
chr2	145149000	145149190
chr2	145265520	145265670
chr2	150305980	150306190
chr2	150307240	150307410
chr2	151343540	151343710
chr2	151343820	151343970
chr2	154311220	154311430
chr2	155552160	155552350
chr2	156274900	156275190
chr2	157196680	157196830
chr2	157197840	157198130
chr2	157255560	157255810
chr2	157293900	157294130
chr2	157731600	157731790
chr2	157732880	157733090
chr2	158793280	158793430
chr2	160687500	160687670
chr2	161261760	161261990
chr2	161262480	161262670
chr2	161265400	161265650
chr2	161265700	161266030
chr2	162099360	162099690
chr2	162927100	162927290
chr2	164028600	164028830
chr2	169314240	169314470
chr2	171357760	171357910
chr2	173160580	173160810
chr2	175202940	175203170
chr2	175877200	175877430
chr2	177385220	177385370
chr2	177529180	177529350
chr2	178603200	178603450
chr2	178607060	178607310
chr2	178938480	178938650
chr2	178939400	178939610
chr2	179060440	179060590
chr2	185205160	185205390
chr2	190448820	190449050
chr2	193068020	193068190
chr2	194249780	194249990
chr2	195938520	195938790
chr2	196175780	196175970
chr2	202889260	202889410
chr2	202889560	202889850
chr2	202894140	202894290
chr2	202901820	202902150
chr2	206553060	206553510
chr2	210388340	210388510
chr2	212361060	212361250
chr2	215460880	215461090
chr2	218550100	218550270
chr2	219231600	219231810
chr2	219258900	219259150
chr2	220219720	220219870
chr2	220380280	220380470
chr2	220381180	220381350
chr2	220392460	220392950
chr2	222914380	222914650
chr2	222915660	222915890
chr2	223295080	223295270
chr2	224488280	224488570
chr2	224891260	224891450
chr2	224892540	224892770
chr2	233349020	233349190
chr2	235335360	235335570
chr2	235862000	235862270
chr2	236031200	236031350
chr2	236036800	236036950
chr2	237415640	237415970
chr2	239680320	239680550
chr3	578300	578530
chr3	2731560	2731750
chr3	4275160	4275390
chr3	8702920	8703130
chr3	8756340	8756570
chr3	10919620	10919810
chr3	12916640	12916950
chr3	17040000	17040150
chr3	18061500	18061930
chr3	20083020	20083190
chr3	21262420	21262590
chr3	23849240	23849470
chr3	23957400	23957690
chr3	24519880	24520030
chr3	24558340	24558530
chr3	24566180	24566570
chr3	27753200	27753370
chr3	28888320	28888550
chr3	30121840	30122010
chr3	30129260	30129430
chr3	34343360	34343570
chr3	34346280	34346450
chr3	34347580	34347830
chr3	35764000	35764270
chr3	35766020	35766230
chr3	35771740	35771890
chr3	35785980	35786430
chr3	38067960	38068110
chr3	38388380	38388590
chr3	39148000	39148170
chr3	39222000	39222250
chr3	44033880	44034070
chr3	46921260	46921410
chr3	46931740	46931930
chr3	47019660	47019830
chr3	50571700	50572050
chr3	52089880	52090110
chr3	55507320	55507470
chr3	55509400	55509550
chr3	55520480	55520950
chr3	55520960	55521250
chr3	55521280	55521450
chr3	55526380	55526550
chr3	59425860	59426010
chr3	63564000	63564210
chr3	64478200	64478610
chr3	64665760	64665930
chr3	64675680	64675850
chr3	72497980	72498270
chr3	73563840	73564070
chr3	75630980	75631150
chr3	75667280	75667450
chr3	75741000	75741210
chr3	79066360	79066550
chr3	79066600	79066970
chr3	85552700	85552890
chr3	97029680	97029950
chr3	104264880	104265050
chr3	112934040	112934430
chr3	120171760	120171930
chr3	120546120	120546270
chr3	120551300	120551570
chr3	120552500	120552750
chr3	124773920	124774070
chr3	125708260	125708430
chr3	128154840	128155150
chr3	128386580	128386850
chr3	129687620	129687810
chr3	130061600	130061930
chr3	131787960	131788150
chr3	131932200	131932470
chr3	131973080	131973230
chr3	133750560	133750750
chr3	134032520	134032730
chr3	134091760	134092010
chr3	134094760	134094990
chr3	143692720	143692910
chr3	150128120	150128490
chr3	150555860	150556030
chr3	150801480	150801870
chr3	156546600	156546830
chr3	156808340	156808550
chr3	157676760	157676930
chr3	160476560	160476770
chr3	179039940	179040090
chr3	183249660	183249810
chr3	185072540	185072730
chr3	186646960	186647270
chr3	187457340	187457490
chr3	189494840	189495030
chr3	190255120	190255350
chr3	190260400	190260570
chr3	191045720	191045870
chr3	193720080	193720350
chr3	193723240	193723410
chr3	193854640	193854890
chr3	193855940	193856150
chr3	193861340	193861590
chr3	194491640	194491810
chr4	330780	330950
chr4	1108060	1108290
chr4	1865900	1866190
chr4	2047560	2047970
chr4	3074760	3075050
chr4	4853000	4853210
chr4	6245980	6246250
chr4	6716700	6716950
chr4	7093700	7093870
chr4	8897120	8897350
chr4	15007960	15008150
chr4	19433380	19433530
chr4	20251780	20251930
chr4	25816560	25816710
chr4	30719040	30719270
chr4	38662720	38662890
chr4	44729680	44729930
chr4	53526460	53526630
chr4	53526960	53527230
chr4	54791120	54791270
chr4	55085020	55085270
chr4	55087560	55087810
chr4	55088560	55088850
chr4	57078620	57078790
chr4	57470080	57470250
chr4	57477380	57477650
chr4	57517620	57517790
chr4	57711780	57711950
chr4	70784020	70784230
chr4	77024200	77024430
chr4	77146300	77146570
chr4	77723260	77723590
chr4	78098140	78098370
chr4	78232740	78232970
chr4	80991740	80991910
chr4	83703900	83704050
chr4	83709420	83709570
chr4	83730940	83731130
chr4	84312100	84312270
chr4	85295200	85295490
chr4	85297880	85298030
chr4	85302180	85302330
chr4	89204000	89204330
chr4	89206340	89206510
chr4	90277540	90277690
chr4	94327440	94327670
chr4	96306820	96306970
chr4	105410860	105411250
chr4	105412020	105412250
chr4	105415880	105416170
chr4	105832220	105832370
chr4	105848040	105848290
chr4	106471560	106471710
chr4	106486920	106487170
chr4	108739500	108739790
chr4	109085140	109085330
chr4	137465180	137465430
chr4	137467020	137467170
chr4	138341840	138342010
chr4	139583500	139583750
chr4	140096700	140096870
chr4	140202060	140202230
chr4	140475220	140475510
chr4	140476260	140476490
chr4	140544620	140544790
chr4	140636380	140636550
chr4	140657560	140657750
chr4	141235420	141235590
chr4	141349100	141349390
chr4	141613640	141613930
chr4	141673720	141673910
chr4	141675740	141675930
chr4	141678560	141678770
chr4	141680140	141680410
chr4	141680900	141681150
chr4	141682000	141682170
chr4	144259540	144259790
chr4	154145460	154145810
chr4	154145960	154146170
chr4	156346800	156346950
chr4	156584180	156584390
chr4	166415320	166415570
chr4	168311540	168311710
chr4	169553980	169554330
chr4	169752900	169753190
chr4	171013780	171014010
chr4	174293400	174293590
chr4	174430740	174430910
chr4	177223660	177223870
chr4	186347720	186347890
chr4	187641740	187641910
chr4	187643200	187643450
chr4	190226020	190226190
chr5	90640	90890
chr5	3104940	3105110
chr5	3105620	3105830
chr5	3126540	3126770
chr5	6299500	6299670
chr5	6307180	6307350
chr5	24643360	24643570
chr5	24643860	24644150
chr5	32503400	32503610
chr5	32786220	32786410
chr5	32787900	32788090
chr5	32852240	32852430
chr5	33892460	33893290
chr5	35751840	35752010
chr5	36416860	36417070
chr5	38265040	38265210
chr5	45697500	45697790
chr5	50670680	50670950
chr5	53608340	53608650
chr5	60605520	60605710
chr5	60625320	60625630
chr5	72253260	72253550
chr5	72513040	72513210
chr5	72524640	72524850
chr5	72603140	72603370
chr5	73689880	73690050
chr5	73810780	73810930
chr5	73916820	73917230
chr5	73934700	73934890
chr5	77150000	77150150
chr5	77250300	77250470
chr5	79782400	79782650
chr5	86560880	86561110
chr5	87964360	87964550
chr5	88176880	88177050
chr5	95019820	95019990
chr5	95044800	95045010
chr5	95064220	95064390
chr5	95065080	95065250
chr5	96273020	96273190
chr5	100093860	100094130
chr5	102092260	102092410
chr5	103983340	103983510
chr5	110597100	110597270
chr5	120044540	120044690
chr5	120045400	120045570
chr5	122553120	122553370
chr5	122553460	122553630
chr5	127876280	127876510
chr5	128431280	128431490
chr5	128431920	128432070
chr5	131561860	131562030
chr5	133408880	133409030
chr5	134732620	134732870
chr5	134819500	134819710
chr5	134820600	134820870
chr5	137423520	137423730
chr5	138059280	138059430
chr5	138851640	138851810
chr5	139073200	139073370
chr5	140793160	140793510
chr5	140798660	140798930
chr5	140800780	140801050
chr5	140802020	140802570
chr5	140874320	140874590
chr5	142783020	142783190
chr5	145317400	145317650
chr5	148520480	148520650
chr5	150536540	150536730
chr5	151278180	151278330
chr5	151279380	151279550
chr5	153866860	153867130
chr5	158473080	158473370
chr5	158473640	158473870
chr5	158474900	158475070
chr5	159895100	159895330
chr5	168728940	168729430
chr5	171935900	171936330
chr5	172721220	172721390
chr5	174053840	174054010
chr5	174145660	174145930
chr5	174968800	174968970
chr5	175601360	175601510
chr5	175624860	175625030
chr5	175843040	175843210
chr5	176876260	176876710
chr5	180253540	180253710
chr5	180259760	180260050
chr6	1102700	1102890
chr6	1107360	1107510
chr6	1307260	1307430
chr6	1627800	1627990
chr6	3064600	3064870
chr6	4280540	4280730
chr6	4777740	4777910
chr6	4779660	4779830
chr6	4782580	4782830
chr6	6726240	6726510
chr6	7542280	7542550
chr6	10380380	10380570
chr6	10489340	10489610
chr6	10659140	10659310
chr6	12010260	12010450
chr6	12289600	12289790
chr6	16235600	16235770
chr6	17283920	17284230
chr6	19806480	19806710
chr6	24126560	24126910
chr6	27722400	27722710
chr6	27743320	27743530
chr6	28733720	28733990
chr6	28750280	28750430
chr6	28762040	28762210
chr6	30145860	30146270
chr6	30420180	30420690
chr6	30756060	30756210
chr6	30907880	30908150
chr6	30987680	30987890
chr6	33176680	33176890
chr6	33176900	33177110
chr6	35477140	35477850
chr6	37482500	37482730
chr6	37619640	37620050
chr6	41412100	41412370
chr6	41440120	41440310
chr6	41469460	41469990
chr6	41476600	41476890
chr6	41513380	41513550
chr6	41521560	41521730
chr6	41524440	41524590
chr6	41525700	41525850
chr6	41527360	41527510
chr6	41558980	41559230
chr6	41607980	41608130
chr6	41608740	41608910
chr6	41608940	41609190
chr6	41611540	41611750
chr6	42013540	42013710
chr6	43140300	43140510
chr6	43335180	43335330
chr6	43972320	43972770
chr6	44046140	44046510
chr6	44444320	44444490
chr6	45984880	45985050
chr6	47760320	47760510
chr6	49529460	49529630
chr6	49531280	49531570
chr6	49859260	49859430
chr6	53214940	53215210
chr6	53222740	53222990
chr6	54553860	54554030
chr6	54960220	54960450
chr6	54960860	54961050
chr6	54964180	54964430
chr6	57038960	57039170
chr6	65381720	65381910
chr6	68888600	68888750
chr6	68890520	68890690
chr6	68892960	68893110
chr6	77412160	77412410
chr6	77415100	77415330
chr6	79534260	79534430
chr6	81895400	81895670
chr6	89682620	89682870
chr6	89841200	89841410
chr6	90061140	90061530
chr6	90144320	90144650
chr6	93556020	93556230
chr6	93561020	93561210
chr6	96248520	96248750
chr6	96249780	96249970
chr6	98038040	98038270
chr6	102904720	102904910
chr6	102910880	102911090
chr6	102914820	102915010
chr6	106535940	106536130
chr6	106936180	106936330
chr6	108452700	108452890
chr6	113962880	113963030
chr6	113963440	113963670
chr6	114099220	114099450
chr6	115867200	115867470
chr6	118238200	118238370
chr6	123757600	123757770
chr6	123760160	123760410
chr6	125418900	125419170
chr6	136430040	136430210
chr6	143264520	143264670
chr6	144277300	144277490
chr6	144604820	144605070
chr6	144608500	144608690
chr6	145847240	145847390
chr6	145848500	145848710
chr6	147754540	147754790
chr6	147825100	147825250
chr6	150262640	150262810
chr6	153911660	153911850
chr6	154825560	154825730
chr6	154827200	154827350
chr6	154828480	154828630
chr6	154828780	154828950
chr6	154834040	154834190
chr6	154835720	154836010
chr6	154836820	154836970
chr6	154865020	154865170
chr6	158397720	158397970
chr6	158887560	158887790
chr6	163834060	163834230
chr6	166069920	166070150
chr6	166267000	166267150
chr6	167690840	167691070
chr6	170126160	170126310
chr6	170594760	170595010
chr6	170614160	170614330
chr6	170614420	170614670
chr7	1711220	1711890
chr7	4744720	4744890
chr7	4782280	4782490
chr7	4785540	4785690
chr7	5466080	5466310
chr7	5467440	5467610
chr7	11220800	11221030
chr7	11223060	11223270
chr7	11224100	11224250
chr7	11226760	11226950
chr7	11227000	11227190
chr7	11227740	11227910
chr7	11228560	11228770
chr7	12152920	12153170
chr7	16459540	16459750
chr7	16625960	16626110
chr7	18283680	18283870
chr7	18285480	18285670
chr7	18533860	18534250
chr7	20685480	20685670
chr7	25773440	25773670
chr7	27126680	27126850
chr7	27203980	27204150
chr7	27205600	27205770
chr7	27206760	27206970
chr7	27557900	27558110
chr7	31498760	31498930
chr7	31805580	31805750
chr7	31807180	31807390
chr7	32027520	32027690
chr7	32964840	32965010
chr7	32976800	32976970
chr7	32998340	32998490
chr7	33943000	33943190
chr7	33947220	33947690
chr7	35078380	35078530
chr7	35302580	35302730
chr7	36402840	36402990
chr7	41262640	41262870
chr7	42127000	42127190
chr7	42130380	42130610
chr7	42133000	42133170
chr7	42135820	42136050
chr7	42233760	42233930
chr7	42234020	42234210
chr7	44173940	44174210
chr7	51021500	51021690
chr7	68695200	68695390
chr7	78026720	78026970
chr7	79762920	79763130
chr7	79930920	79931110
chr7	80547520	80547930
chr7	80549200	80549510
chr7	85394540	85394690
chr7	85395820	85395970
chr7	85396380	85396530
chr7	86548980	86549170
chr7	86549480	86549630
chr7	86550880	86551110
chr7	87850340	87850590
chr7	89618840	89619090
chr7	90682920	90683090
chr7	92461000	92461170
chr7	92461600	92461850
chr7	92464720	92464930
chr7	92478540	92478930
chr7	94023960	94024290
chr7	95236980	95237130
chr7	95776820	95777030
chr7	95778360	95778530
chr7	104095380	104095650
chr7	107640220	107640470
chr7	111280400	111280610
chr7	112715280	112715430
chr7	112716720	112716890
chr7	112722000	112722210
chr7	112824980	112825270
chr7	114862180	114862390
chr7	114864660	114864830
chr7	128766860	128767030
chr7	128826760	128826910
chr7	131315220	131315430
chr7	131582700	131582890
chr7	131583660	131583930
chr7	134042660	134042810
chr7	139879380	139879530
chr7	140612120	140612330
chr7	145704120	145704330
chr7	145706300	145706470
chr7	147133140	147133330
chr7	147137020	147137170
chr7	149159700	149159890
chr7	149473540	149473710
chr7	150427540	150427710
chr7	150428680	150428890
chr7	150442080	150442270
chr7	150643160	150643390
chr7	150644260	150644470
chr7	150653840	150654050
chr7	150709320	150709590
chr7	150755820	150755990
chr7	150757460	150757710
chr7	150758900	150759070
chr7	150781500	150781690
chr7	150782160	150782330
chr7	150784540	150784730
chr7	150867720	150868070
chr7	150946820	150947030
chr7	152135100	152135270
chr7	152825780	152825970
chr7	155430900	155431070
chr7	158769320	158769490
chr8	2585820	2586010
chr8	2586780	2586990
chr8	3041520	3041710
chr8	3098040	3098250
chr8	3104240	3104450
chr8	3105660	3105830
chr8	3675480	3675630
chr8	8557020	8557210
chr8	9107280	9107470
chr8	11547860	11548090
chr8	12987240	12987530
chr8	12988220	12988370
chr8	14351500	14351750
chr8	16884220	16884490
chr8	17488940	17489110
chr8	18868920	18869150
chr8	19671160	19671410
chr8	20868660	20868870
chr8	21641500	21641830
chr8	21916720	21917010
chr8	22000120	22000270
chr8	22293340	22293610
chr8	22446200	22446530
chr8	23094100	23094350
chr8	23096460	23096650
chr8	23097060	23097230
chr8	23258320	23258570
chr8	23382540	23382710
chr8	23387980	23388170
chr8	28245700	28245870
chr8	29944460	29944630
chr8	38090520	38090690
chr8	38415440	38415610
chr8	41216300	41216470
chr8	41512120	41512350
chr8	48100040	48100290
chr8	49293540	49293810
chr8	53008600	53008870
chr8	53009420	53009650
chr8	53166700	53166950
chr8	53169540	53169730
chr8	53932320	53932490
chr8	53935800	53936010
chr8	58365940	58366130
chr8	61595240	61595570
chr8	61820360	61820590
chr8	61828300	61828570
chr8	66184220	66184370
chr8	66185920	66186090
chr8	67448260	67448470
chr8	67623440	67623610
chr8	67784240	67784430
chr8	71582200	71582370
chr8	72274600	72274790
chr8	78935780	78935950
chr8	80696800	80697010
chr8	81397140	81397430
chr8	81401940	81402090
chr8	81470880	81471070
chr8	81476120	81476390
chr8	81486020	81486250
chr8	81487140	81487310
chr8	87083400	87083650
chr8	89340480	89340810
chr8	90252400	90252590
chr8	90455020	90455190
chr8	94712260	94712570
chr8	97155040	97155230
chr8	97388660	97388910
chr8	97504600	97504870
chr8	99379800	99379990
chr8	104384460	104384710
chr8	105599820	105600010
chr8	110632980	110633130
chr8	112826380	112826650
chr8	112932420	112932570
chr8	112933620	112933890
chr8	113410780	113410990
chr8	113821620	113821890
chr8	123388520	123388670
chr8	123396360	123396510
chr8	123770400	123770570
chr8	123797340	123797510
chr8	124169700	124169870
chr8	124419440	124419630
chr8	125764640	125764830
chr8	129324880	129325090
chr8	135846760	135847030
chr8	141647140	141647290
chr8	143753620	143753890
chr8	145706580	145706770
chr8	145939680	145940090
chr9	213500	213650
chr9	2044640	2044810
chr9	5870200	5870430
chr9	9034740	9034990
chr9	10052820	10052970
chr9	10053720	10053890
chr9	10340340	10340590
chr9	21745620	21745790
chr9	21749360	21749530
chr9	21757780	21757930
chr9	22010780	22010930
chr9	34581580	34581770
chr9	34583860	34584010
chr9	34584560	34584750
chr9	34638700	34638870
chr9	34664680	34664870
chr9	34808600	34808830
chr9	36819800	36820150
chr9	36820220	36820610
chr9	36996540	36996730
chr9	38215700	38215870
chr9	45727620	45727790
chr9	66317240	66317410
chr9	66528800	66528950
chr9	69145500	69145650
chr9	72196620	72196850
chr9	74382520	74382670
chr9	79303400	79303550
chr9	86769620	86769830
chr9	89565100	89565390
chr9	89565760	89565930
chr9	90111260	90111550
chr9	92223120	92223290
chr9	92223360	92223710
chr9	93197260	93197410
chr9	93955640	93955790
chr9	94660320	94660590
chr9	96337680	96337950
chr9	97807100	97807270
chr9	98272560	98272730
chr9	99379720	99380030
chr9	103427360	103427610
chr9	103427720	103427990
chr9	108736740	108736970
chr9	113339460	113339650
chr9	114935720	114935910
chr9	115818000	115818590
chr9	115824240	115824430
chr9	115824600	115824830
chr9	115854500	115854670
chr9	117681760	117681970
chr9	117688340	117688610
chr9	117696020	117696190
chr9	119031600	119031770
chr9	119035700	119035850
chr9	119039460	119039730
chr9	123966860	123967190
chr9	124041340	124041490
chr9	124043900	124044050
chr9	130678840	130679010
chr9	131126480	131126630
chr9	131168040	131168230
chr9	131936560	131936930
chr9	132193380	132193890
chr9	132219880	132220290
chr9	132245740	132245890
chr9	132252080	132252250
chr9	132310480	132310790
chr9	132311420	132311710
chr9	132803860	132804030
chr9	132807280	132807570
chr9	133322720	133322910
chr9	133337000	133337190
chr9	134423160	134423670
chr9	135646840	135647230
chr9	135671040	135671250
chr9	135997480	135997670
chr9	136245520	136245670
chr10	554320	554510
chr10	8099160	8099310
chr10	8100180	8100370
chr10	8884400	8884650
chr10	8885240	8885390
chr10	9140220	9140430
chr10	17267860	17268090
chr10	17660560	17660790
chr10	21784320	21784470
chr10	21803980	21804150
chr10	22520700	22520970
chr10	23004780	23005050
chr10	25006220	25006430
chr10	25008060	25008210
chr10	25014460	25014750
chr10	25354580	25354810
chr10	25362680	25362930
chr10	30021940	30022130
chr10	30022620	30022810
chr10	30888340	30888590
chr10	31075080	31075270
chr10	31322000	31322230
chr10	32346480	32346830
chr10	33620140	33620350
chr10	36259060	36259370
chr10	36259660	36259810
chr10	43634320	43634550
chr10	44068640	44068810
chr10	44071420	44071650
chr10	44787640	44787790
chr10	45495580	45495890
chr10	50022720	50022910
chr10	50813520	50813710
chr10	52587940	52588210
chr10	54910160	54910410
chr10	54911840	54912030
chr10	58294180	58294330
chr10	61470940	61471090
chr10	62705340	62705530
chr10	65844100	65844390
chr10	65847460	65847730
chr10	71563080	71563290
chr10	71808040	71808290
chr10	71809180	71809370
chr10	71809460	71809630
chr10	73154860	73155450
chr10	73416720	73416930
chr10	77040660	77040930
chr10	77233320	77233550
chr10	77357120	77357310
chr10	77870980	77871130
chr10	77986640	77986910
chr10	77992920	77993070
chr10	80166180	80166350
chr10	80310460	80310750
chr10	80995980	80996210
chr10	80996620	80996830
chr10	80997060	80997350
chr10	80997840	80998050
chr10	80998420	80998630
chr10	81203480	81203650
chr10	81262460	81262990
chr10	81893740	81894030
chr10	82047760	82047970
chr10	82212340	82212570
chr10	82215860	82216010
chr10	85521240	85521390
chr10	87251640	87251830
chr10	90462440	90462610
chr10	91175840	91176110
chr10	91437000	91437270
chr10	91741400	91741650
chr10	92672200	92672390
chr10	92673800	92673970
chr10	92674580	92674870
chr10	92683980	92684270
chr10	92689260	92689410
chr10	92689800	92689950
chr10	92690640	92690790
chr10	92691140	92691330
chr10	92999040	92999230
chr10	92999720	92999930
chr10	93669580	93669730
chr10	95589980	95590210
chr10	95597380	95597610
chr10	95598880	95599070
chr10	95603160	95603430
chr10	95606120	95606330
chr10	97666980	97667250
chr10	98587280	98587730
chr10	100998920	100999170
chr10	102471100	102471270
chr10	102485800	102485970
chr10	102821360	102821550
chr10	104159980	104160270
chr10	110360560	110360830
chr10	110865300	110865550
chr10	110868880	110869030
chr10	111932500	111932670
chr10	111932780	111932930
chr10	112256120	112256390
chr10	112257060	112257230
chr10	112407980	112408330
chr10	115313220	115313410
chr10	115320800	115321070
chr10	117752160	117752370
chr10	117758600	117758810
chr10	118753460	118753710
chr10	119135480	119135630
chr10	119256220	119256470
chr10	119497860	119498050
chr10	120393740	120393890
chr10	127583860	127584130
chr10	129949400	129949650
chr10	130337960	130338210
chr10	131933620	131933970
chr10	133798000	133798190
chr10	134209000	134209210
chr10	134352100	134352350
chr10	134596120	134596290
chr11	2622900	2623410
chr11	2673380	2673630
chr11	2723880	2724090
chr11	2726200	2726450
chr11	3184940	3185130
chr11	6180240	6180410
chr11	6276940	6277310
chr11	6310420	6310590
chr11	6339600	6339890
chr11	6340040	6340290
chr11	13033920	13034310
chr11	14245280	14245570
chr11	14914080	14914350
chr11	16014380	16014530
chr11	16417820	16418050
chr11	17408960	17409190
chr11	17462840	17463110
chr11	17463800	17463990
chr11	19737920	19738170
chr11	20223460	20223610
chr11	20227080	20227250
chr11	20231620	20231770
chr11	22455420	22455590
chr11	23012260	23012430
chr11	29902720	29902890
chr11	31890400	31890570
chr11	32356780	32356930
chr11	35964400	35964610
chr11	40220260	40220430
chr11	40224700	40224890
chr11	40229440	40229650
chr11	40309420	40309710
chr11	43954460	43954650
chr11	43961440	43961650
chr11	44751520	44751670
chr11	44752880	44753090
chr11	45321320	45321610
chr11	46317600	46317790
chr11	46937980	46938170
chr11	56948740	56949010
chr11	58732440	58732810
chr11	58733100	58733330
chr11	59326320	59326530
chr11	60535660	60535870
chr11	60778440	60778610
chr11	62274540	62274790
chr11	62378660	62378830
chr11	62691960	62692290
chr11	63697060	63697450
chr11	64054180	64054430
chr11	65340500	65340730
chr11	67407960	67408210
chr11	69847220	69847390
chr11	71932800	71933010
chr11	71936380	71936630
chr11	72349720	72349950
chr11	72523880	72524030
chr11	72534480	72534730
chr11	73338740	73338950
chr11	73358140	73358310
chr11	73373580	73373870
chr11	75417620	75417910
chr11	75427120	75427350
chr11	75478540	75478730
chr11	76775680	76775850
chr11	78638220	78638370
chr11	79154020	79154210
chr11	79154860	79155110
chr11	89286580	89286810
chr11	89288700	89288950
chr11	94244980	94245150
chr11	94883980	94884170
chr11	96568940	96569110
chr11	97508640	97508830
chr11	102320780	102321010
chr11	112349920	112350130
chr11	115257000	115257190
chr11	115370220	115370450
chr11	115975280	115975510
chr11	115978060	115978330
chr11	115978680	115978850
chr11	115982440	115982590
chr11	116457640	116457890
chr11	118019980	118020190
chr11	118043480	118043630
chr11	118184520	118184910
chr11	118475660	118475810
chr11	118794640	118794790
chr11	119666840	119667170
chr11	122426320	122426490
chr11	124038840	124039010
chr11	124591560	124591710
chr11	124592180	124592450
chr11	124793540	124793770
chr11	125011080	125011250
chr11	125243300	125243490
chr11	125970580	125970730
chr11	128762000	128762270
chr11	128762840	128763030
chr11	130318000	130318210
chr12	1230120	1230270
chr12	4428400	4428550
chr12	4915420	4915590
chr12	5414620	5414910
chr12	6199420	6199610
chr12	6872340	6872730
chr12	6874140	6874350
chr12	6874720	6875010
chr12	6936440	6936650
chr12	6939240	6939490
chr12	8190640	8190930
chr12	9892760	9893030
chr12	13931000	13931150
chr12	16602380	16602570
chr12	29347100	29347290
chr12	29882760	29882990
chr12	30978220	30978410
chr12	31742220	31742410
chr12	42323640	42323810
chr12	42641060	42641350
chr12	42641900	42642110
chr12	42945720	42945930
chr12	42981480	42981710
chr12	47473240	47473390
chr12	47474120	47474270
chr12	48109940	48110190
chr12	48245680	48245850
chr12	48391040	48391270
chr12	48395040	48395330
chr12	48395440	48395650
chr12	48422240	48422430
chr12	48594400	48594770
chr12	48595480	48595750
chr12	49759280	49759530
chr12	50455820	50456270
chr12	52259480	52259630
chr12	52347780	52348010
chr12	52407160	52407310
chr12	52432140	52432430
chr12	52441920	52442130
chr12	53475220	53475450
chr12	53566400	53566550
chr12	53727500	53727970
chr12	53734300	53734790
chr12	53737180	53737490
chr12	54327500	54327650
chr12	54346740	54347150
chr12	54437100	54437290
chr12	54480060	54480210
chr12	54743560	54743710
chr12	54773180	54773410
chr12	54783500	54783730
chr12	54811640	54811850
chr12	54813260	54813430
chr12	54813780	54813930
chr12	54847500	54847670
chr12	55009240	55009490
chr12	56135880	56136210
chr12	58289020	58289370
chr12	58570820	58570970
chr12	59254060	59254270
chr12	59313060	59313270
chr12	62496920	62497190
chr12	64060760	64060930
chr12	66137160	66137510
chr12	66217640	66217850
chr12	66220100	66220350
chr12	67464840	67465170
chr12	71250660	71250850
chr12	71831040	71831330
chr12	73847440	73847850
chr12	73852620	73852770
chr12	79044480	79044670
chr12	79052800	79052970
chr12	81105460	81105610
chr12	81107340	81107610
chr12	84661220	84661410
chr12	84662600	84662810
chr12	85194800	85195070
chr12	85197220	85197390
chr12	88972540	88972710
chr12	89639240	89639410
chr12	89748820	89749030
chr12	89750640	89750810
chr12	89751980	89752190
chr12	91381660	91381850
chr12	93467020	93467230
chr12	94561440	94561770
chr12	94565120	94565370
chr12	96525980	96526170
chr12	97705140	97705370
chr12	99039440	99039710
chr12	109530520	109530670
chr12	110342180	110342330
chr12	110718060	110718350
chr12	113954740	113954930
chr12	114874420	114874650
chr12	114945080	114945350
chr12	116716260	116716410
chr12	119273860	119274070
chr12	120813080	120813390
chr12	122685060	122685210
chr12	123354320	123354530
chr12	123356900	123357050
chr12	124445100	124445330
chr12	124447340	124447570
chr12	124460040	124460310
chr12	126470580	126470730
chr13	21139880	21140090
chr13	23502160	23502330
chr13	24006320	24006610
chr13	27359080	27359250
chr13	30515120	30515350
chr13	30516340	30516530
chr13	30687700	30687870
chr13	31431280	31431530
chr13	36919140	36919370
chr13	39955300	39955470
chr13	39955600	39955850
chr13	39956820	39956990
chr13	40177660	40177870
chr13	44357160	44357410
chr13	44989500	44989750
chr13	48046140	48046350
chr13	50654800	50654990
chr13	50693640	50693910
chr13	50694080	50694310
chr13	50694380	50694550
chr13	50695260	50695490
chr13	53429920	53430070
chr13	53848800	53848970
chr13	53851720	53851870
chr13	53855920	53856070
chr13	53860020	53860210
chr13	54959200	54959410
chr13	54963580	54963770
chr13	59023780	59023950
chr13	65584120	65584370
chr13	66633840	66634030
chr13	66634240	66634410
chr13	66635860	66636150
chr13	66794820	66795010
chr13	66795780	66795930
chr13	71202320	71202550
chr13	71603740	71603950
chr13	74710380	74710690
chr13	76907940	76908110
chr13	79233440	79233610
chr13	79234940	79235130
chr13	79623920	79624210
chr13	82564900	82565070
chr13	82565540	82565790
chr13	83169320	83169490
chr13	83172660	83172890
chr13	87528780	87528930
chr13	88430520	88430730
chr13	90619480	90619650
chr13	90620680	90620850
chr13	90620860	90621110
chr13	90622880	90623130
chr13	94788940	94789110
chr13	94790800	94791050
chr13	94799420	94799610
chr13	95807400	95807570
chr13	96295500	96295710
chr13	97654700	97654850
chr13	97880440	97880590
chr13	100646420	100646630
chr13	103424020	103424210
chr13	107184220	107184550
chr13	107847240	107847430
chr13	112182980	112183230
chr14	20882040	20882210
chr14	21237920	21238070
chr14	23448040	23448250
chr14	23449580	23449790
chr14	23452020	23452350
chr14	23525760	23525970
chr14	23761680	23761890
chr14	23768580	23768750
chr14	23837860	23838090
chr14	24564460	24564730
chr14	24897900	24898170
chr14	24898680	24898910
chr14	26517020	26517190
chr14	32404660	32404850
chr14	33601600	33601770
chr14	33602320	33602570
chr14	33604040	33604290
chr14	36920660	36920890
chr14	42801500	42801670
chr14	43125220	43125390
chr14	49269560	49269830
chr14	49270040	49270270
chr14	49273280	49273450
chr14	49279800	49280010
chr14	49832580	49832730
chr14	49833120	49833310
chr14	49839020	49839190
chr14	52117400	52117650
chr14	53257480	53257670
chr14	54423920	54424090
chr14	55509420	55509630
chr14	57268440	57268610
chr14	57350500	57350650
chr14	61123740	61123990
chr14	61723660	61723850
chr14	61934040	61934270
chr14	62036160	62036410
chr14	65173120	65173270
chr14	65181560	65181750
chr14	65967440	65967710
chr14	65968060	65968410
chr14	65977460	65977630
chr14	65978700	65978870
chr14	65980660	65980830
chr14	66701780	66701930
chr14	69018120	69018330
chr14	69019040	69019210
chr14	70079940	70080130
chr14	73356600	73356750
chr14	74484780	74485030
chr14	75401860	75402050
chr14	75421520	75421790
chr14	75743500	75743670
chr14	75988760	75988970
chr14	76045900	76046050
chr14	76596540	76596910
chr14	84422720	84422990
chr14	86003080	86003350
chr14	87608520	87608670
chr14	92792500	92792670
chr14	93213920	93214070
chr14	96178280	96178550
chr14	101369000	101369270
chr14	102715420	102715690
chr14	103750000	103750410
chr14	105260960	105261210
chr14	105282920	105283170
chr14	105551480	105551710
chr14	105950020	105950210
chr15	22691440	22691630
chr15	25889540	25889830
chr15	32607180	32607350
chr15	34330400	34330550
chr15	37384200	37384370
chr15	38362420	38362610
chr15	38366580	38366730
chr15	39871420	39871590
chr15	39873760	39874090
chr15	40396320	40396510
chr15	40764460	40764650
chr15	41211660	41211910
chr15	42868140	42868450
chr15	45757420	45757590
chr15	45760260	45760410
chr15	45765800	45765950
chr15	48008580	48008950
chr15	51381220	51381390
chr15	51913420	51913590
chr15	61935420	61935610
chr15	63332940	63333110
chr15	63570820	63571110
chr15	63672440	63672610
chr15	63676820	63677350
chr15	63691120	63691310
chr15	64674400	64674570
chr15	65686840	65687030
chr15	65712780	65713210
chr15	65716880	65717210
chr15	66992560	66992830
chr15	67136060	67136250
chr15	67358700	67359070
chr15	68302140	68302410
chr15	69368520	69368790
chr15	74509880	74510150
chr15	74516160	74516470
chr15	74658920	74659170
chr15	74659640	74659950
chr15	75075940	75076190
chr15	75247500	75247770
chr15	75495540	75495810
chr15	75939300	75939450
chr15	76484960	76485170
chr15	85360920	85361210
chr15	88795500	88795650
chr15	90296460	90296630
chr15	90299200	90299550
chr15	90524040	90524190
chr15	90524780	90525130
chr15	90546600	90546790
chr15	90792060	90792270
chr15	93873120	93873270
chr15	96594180	96594350
chr15	96598440	96598590
chr15	96626460	96626650
chr15	96633260	96633530
chr15	96767000	96767210
chr15	96876240	96876470
chr15	97544220	97544410
chr15	101792440	101792690
chr16	6913860	6914010
chr16	6915740	6915950
chr16	10132100	10132390
chr16	10280080	10280270
chr16	11678500	11678690
chr16	21534200	21534450
chr16	21534960	21535150
chr16	23159620	23159810
chr16	29624360	29624510
chr16	30672500	30672650
chr16	30697920	30698090
chr16	30813780	30813950
chr16	49410200	49410370
chr16	51181700	51181970
chr16	51183220	51183390
chr16	51192360	51192610
chr16	51662400	51662630
chr16	51665880	51666030
chr16	51796700	51796950
chr16	51799100	51799310
chr16	54328220	54328410
chr16	54684420	54684590
chr16	55502460	55502710
chr16	55516320	55516570
chr16	56660240	56660410
chr16	56663660	56663910
chr16	56664060	56664210
chr16	59369300	59369470
chr16	59377380	59377530
chr16	59379000	59379270
chr16	59380140	59380430
chr16	65155560	65156030
chr16	65952660	65952990
chr16	66587160	66587450
chr16	68566140	68566450
chr16	68677160	68677570
chr16	71178060	71178350
chr16	73062060	73062230
chr16	73072220	73072390
chr16	73079880	73080050
chr16	73265660	73265830
chr16	73518920	73519210
chr16	75868920	75869110
chr16	75877480	75877650
chr16	75877660	75877910
chr16	75950360	75950530
chr16	75951980	75952230
chr16	75953000	75953250
chr16	76250400	76250610
chr16	76250920	76251130
chr16	76253000	76253270
chr16	76259000	76259250
chr16	76260960	76261110
chr16	76261600	76261770
chr16	78130540	78130770
chr16	86596700	86596870
chr16	86835260	86835470
chr16	87896800	87896990
chr17	4434880	4435190
chr17	4489960	4490210
chr17	7737520	7737770
chr17	7745740	7745990
chr17	7749040	7749310
chr17	7749800	7750070
chr17	7759820	7759970
chr17	7788860	7789130
chr17	8029480	8029690
chr17	8031160	8031310
chr17	8227900	8228070
chr17	12934420	12934590
chr17	16255780	16255930
chr17	16569000	16569370
chr17	16569480	16569710
chr17	16586540	16586850
chr17	17589320	17589490
chr17	17607120	17607290
chr17	17607820	17608010
chr17	17620780	17620990
chr17	17628660	17628850
chr17	17682720	17683090
chr17	17695400	17695610
chr17	17712580	17712850
chr17	17713600	17713770
chr17	19313480	19313690
chr17	25681500	25681710
chr17	26555280	26555810
chr17	27917320	27917490
chr17	28618040	28618230
chr17	32902600	32902790
chr17	32903040	32903270
chr17	32913260	32913530
chr17	32913640	32913830
chr17	33762080	33762330
chr17	36610840	36611150
chr17	36724280	36724490
chr17	36726760	36726930
chr17	36757940	36758090
chr17	36862380	36862550
chr17	36874100	36874290
chr17	38474660	38474850
chr17	38505820	38506050
chr17	39948140	39948310
chr17	39951400	39951570
chr17	39952180	39952390
chr17	40837200	40837650
chr17	42032920	42033150
chr17	42627060	42627310
chr17	42640040	42640230
chr17	42640360	42640570
chr17	43038240	43038530
chr17	43062920	43063070
chr17	43455500	43455650
chr17	44854200	44854450
chr17	45366960	45367130
chr17	45369820	45369970
chr17	45370700	45370970
chr17	45773500	45773750
chr17	46017620	46017790
chr17	46602940	46603110
chr17	46618440	46618870
chr17	46621400	46621670
chr17	46711860	46712010
chr17	47549500	47549670
chr17	47577220	47577610
chr17	47984620	47984870
chr17	48634280	48634450
chr17	55951280	55951470
chr17	56310340	56310530
chr17	58212380	58212570
chr17	59493840	59493990
chr17	59494020	59494190
chr17	64599120	64599370
chr17	66202140	66202310
chr17	69026540	69026730
chr17	69030260	69030490
chr17	69284240	69284430
chr17	71313520	71313670
chr17	71637000	71637190
chr17	71947120	71947450
chr17	72208040	72208230
chr17	72451040	72451270
chr17	76351240	76351450
chr17	79317120	79317270
chr17	79925540	79925830
chr17	80134180	80134330
chr17	80135280	80135450
chr17	80172060	80172210
chr18	1969980	1970190
chr18	1971300	1971450
chr18	2656840	2657010
chr18	3591820	3592030
chr18	4241300	4241530
chr18	4242060	4242430
chr18	5624280	5624510
chr18	7569700	7569910
chr18	10451780	10452170
chr18	10476200	10476390
chr18	12306160	12306330
chr18	18797260	18797410
chr18	18800520	18800750
chr18	18881980	18882230
chr18	18885600	18885790
chr18	18908440	18908590
chr18	18965500	18965650
chr18	19925680	19926050
chr18	19935600	19935770
chr18	20139320	20139490
chr18	30895500	30895730
chr18	34976020	34976230
chr18	35135340	35135530
chr18	35159240	35159670
chr18	37420180	37420390
chr18	44839840	44840050
chr18	44949500	44949670
chr18	45548260	45548550
chr18	46070800	46070970
chr18	47833400	47833610
chr18	58162960	58163130
chr18	58469560	58469730
chr18	58472520	58472710
chr18	61639180	61639370
chr18	62392440	62392590
chr18	63280660	63280910
chr18	63569140	63569350
chr18	63577900	63578050
chr18	63578480	63578650
chr18	65150760	65151050
chr18	65151980	65152270
chr18	68166320	68166470
chr18	68978180	68978370
chr18	70112580	70112910
chr18	72267680	72267910
chr18	74164200	74164410
chr18	74202720	74203010
chr18	74209920	74210070
chr18	74210920	74211110
chr18	75779820	75780070
chr18	77721380	77721610
chr19	1283900	1284490
chr19	3033520	3033810
chr19	3045360	3045550
chr19	11922380	11922550
chr19	11925820	11925990
chr19	11960080	11960290
chr19	13165120	13165290
chr19	17527180	17527370
chr19	17531300	17531470
chr19	20471560	20471850
chr19	20479880	20480070
chr19	20484520	20484910
chr19	30722760	30722990
chr19	33788960	33789110
chr19	33865800	33865950
chr19	34289640	34289850
chr19	34970180	34970590
chr19	35165920	35166090
chr19	35631120	35631290
chr19	38184200	38184410
chr19	39360960	39361130
chr19	41634360	41634550
chr19	41860400	41860650
chr19	42252140	42252390
chr19	44323660	44323970
chr19	45253760	45253930
chr19	45254460	45254630
chr19	46917760	46917950
chr19	47140120	47140290
chr19	47909720	47910050
chr19	47927820	47928130
chr19	51712140	51712290
chr19	51725020	51725210
chr19	51772260	51772450
chr19	53559900	53560130
chr19	54496160	54496430
chr19	54502620	54502810
chr19	56102520	56102810
chr19	58245320	58245470
chr19	58912240	58912410
chr19	58918820	58919090
chr20	235980	236170
chr20	324040	324270
chr20	641600	641850
chr20	2488500	2488650
chr20	2686080	2686330
chr20	2821020	2821170
chr20	3757380	3757570
chr20	6752920	6753290
chr20	7784700	7784910
chr20	8110280	8110710
chr20	10279820	10280050
chr20	10282280	10282430
chr20	11806720	11806930
chr20	14311120	14311370
chr20	24446360	24446530
chr20	24454700	24454970
chr20	25605400	25605610
chr20	30440120	30440370
chr20	30469880	30470050
chr20	30776620	30776810
chr20	30944440	30944610
chr20	30950720	30950910
chr20	30953180	30953390
chr20	31162960	31163150
chr20	32154680	32154850
chr20	33463360	33463610
chr20	34959520	34959670
chr20	35203240	35203670
chr20	36601880	36602090
chr20	37679080	37679270
chr20	41974960	41975150
chr20	42589440	42589690
chr20	42591760	42591930
chr20	43590000	43590270
chr20	43937340	43937550
chr20	44719520	44719790
chr20	47442120	47442270
chr20	49926560	49926770
chr20	49927160	49927350
chr20	54923780	54923930
chr20	54924420	54924590
chr20	54935320	54935610
chr20	55018900	55019150
chr20	58680960	58681230
chr20	61049520	61049750
chr20	61427400	61427610
chr21	9591140	9591350
chr21	16438980	16439170
chr21	28215460	28215770
chr21	34435600	34435870
chr21	35549720	35549910
chr21	38412720	38412930
chr21	43431400	43431810
chr22	17487600	17487750
chr22	17769260	17769550
chr22	21367480	21367750
chr22	22440760	22440910
chr22	22483900	22484110
chr22	22550440	22550850
chr22	22695020	22695250
chr22	22726900	22727110
chr22	22753860	22754010
chr22	23065220	23065370
chr22	23377740	23377970
chr22	23410300	23410470
chr22	23705580	23705790
chr22	23866600	23866790
chr22	23869620	23869810
chr22	25802840	25803030
chr22	26316660	26316870
chr22	27557380	27557670
chr22	28186180	28186590
chr22	37174300	37174450
chr22	38864920	38865230
chr22	39512580	39512970
chr22	40061660	40061870
chr22	41419240	41419470
chr22	42469680	42470030
chr22	42737800	42738170
chr22	45025580	45025770
chr22	45406940	45407130
chr22	46973880	46974050
chr22	49845640	49845850
chr22	50220020	50220230
chr22	51197000	51197170
chrX	11687800	11687950
chrX	15233900	15234070
chrX	20282660	20282810
chrX	20283540	20283730
chrX	20289180	20289470
chrX	20349500	20349770
chrX	24393220	24393490
chrX	27895420	27895590
chrX	27899060	27899270
chrX	28141100	28141350
chrX	28146660	28146830
chrX	28343380	28343630
chrX	28345640	28346070
chrX	28586340	28586490
chrX	29237920	29238090
chrX	29323040	29323310
chrX	32602680	32602910
chrX	33930180	33930330
chrX	33930800	33930990
chrX	34315720	34316010
chrX	34316220	34316470
chrX	35007140	35007290
chrX	35741120	35741310
chrX	35747900	35748090
chrX	35749400	35749550
chrX	35756120	35756290
chrX	38340900	38341130
chrX	38921600	38921750
chrX	39544500	39544790
chrX	39546020	39546250
chrX	39546280	39546530
chrX	39550220	39550510
chrX	39761100	39761370
chrX	39875840	39876010
chrX	40122620	40122810
chrX	40125060	40125210
chrX	40156960	40157230
chrX	43515220	43515430
chrX	46112900	46113050
chrX	49687780	49687950
chrX	49689100	49689370
chrX	63423320	63423530
chrX	63423920	63424150
chrX	68051580	68051770
chrX	68052740	68052910
chrX	68113880	68114090
chrX	68397740	68397950
chrX	68445120	68445350
chrX	68445740	68445890
chrX	68476180	68476450
chrX	68504320	68504610
chrX	68505200	68505410
chrX	68506940	68507110
chrX	70330660	70330830
chrX	72663880	72664030
chrX	101802000	101802210
chrX	102445320	102445610
chrX	111856760	111856910
chrX	118741300	118741550
chrX	118825900	118826110
chrX	119437720	119437990
chrX	129095060	129095210
chrX	129158840	129159070
chrX	131498080	131498310
chrX	131548140	131548390
chrX	131803960	131804150
chrX	133686280	133686450
chrX	134156120	134156310
chrX	134156800	134157050
chrX	136502240	136502630
chrX	136502920	136503130
chrX	139415580	139415750
chrX	142839620	142839770
chrX	144883860	144884050
chrX	144884300	144884450
chrX	147523620	147523830
chrX	149717700	149717870
